# Supplementary material for: Proteomics-Driven Analysis of Ovine Whey Colostrum
Source: PLoS One. 2015 Feb 2;10(2):e0117433. doi: 10.1371/journal.pone.0117433 (PMC4313942; doi:10.1371/journal.pone.0117433)
Supplement: S1 Supporting Information — In the table are listed identified proteins with their relative accession number, protein description, % of protein coverage, number of peptides, GO Terms, molecular weight (kDa) and isoelectric point. (XLSX) [file pone.0117433.s001.xlsx]

## Sheet: Sheet1
Accession	Description	Score	Coverage	# Peptides	GO Terms	MW [kDa]	calc. pI
P14639	Serum albumin OS=Ovis aries GN=ALB PE=1 SV=1 - [ALBU_SHEEP]	2724.91	88.47	87	[GO:0005576]; GO:0005575 [GO:0005615]; GO:0044421; GO:0005575; GO:0005576 [GO:0006810]; GO:0051234; GO:0008150; GO:0051179 [GO:0008289]; GO:0005488; GO:0003674 [GO:0046872]; GO:0043169; GO:0043167; GO:0005488; GO:0003674	69.1433	6.15088
W5PWE9	Serum albumin OS=Ovis aries GN=ALB PE=4 SV=1 - [W5PWE9_SHEEP]	2618.05	86.04	84	[GO:0005615]; GO:0044421; GO:0005575; GO:0005576 [GO:0006810]; GO:0051234; GO:0008150; GO:0051179	69.3194	6.15088
W5PFP1	Uncharacterized protein OS=Ovis aries GN=LTF PE=3 SV=1 - [W5PFP1_SHEEP]	1566.13	76.13	68	[GO:0005576]; GO:0005575 [GO:0006826]; GO:0000041; GO:0030001; GO:0006812; GO:0006811; GO:0044765; GO:0006810; GO:0044699; GO:0051234; GO:0008150; GO:0051179 [GO:0006879]; GO:0046916; GO:0055072; GO:0006875; GO:0055076; GO:0030003; GO:0055065; GO:0006873; GO:0055080; GO:0050801; GO:0055082; GO:0048878; GO:0019725; GO:0042592; GO:0044763; GO:0065008; GO:0009987; GO:0044699; GO:0065007; GO:0008150 …	77.2024	8.01611
W5NPK5	Uncharacterized protein (Fragment) OS=Ovis aries GN=C3 PE=4 SV=1 - [W5NPK5_SHEEP]	1213.07	65.54	53	[GO:0005576]; GO:0005575 [GO:0005615]; GO:0044421; GO:0005575; GO:0005576	73.6313	7.54736
W5P5T4	Uncharacterized protein (Fragment) OS=Ovis aries PE=4 SV=1 - [W5P5T4_SHEEP]	1146.61	52.16	54	[GO:0004866]; GO:0030414; GO:0061135; GO:0004857; GO:0061134; GO:0030234; GO:0003674 [GO:0005515]; GO:0005488; GO:0003674 [GO:0005576]; GO:0005575 [GO:0005615]; GO:0044421; GO:0005575; GO:0005576 [GO:0010951]; GO:0010466; GO:0052548; GO:0051346; GO:0052547; GO:0043086; GO:0051336; GO:0030162; GO:0044092; GO:0050790; GO:0006508; GO:0070613; GO:0065009; GO:0019222; GO:0019538; GO:0010468; GO:001648…	102.641	6.25244
W5PSQ7	Uncharacterized protein OS=Ovis aries PE=4 SV=1 - [W5PSQ7_SHEEP]	1040.96	49.79	14	[GO:0005515]; GO:0005488; GO:0003674	25.1364	6.17627
P67976	Beta-lactoglobulin-1/B OS=Ovis aries PE=1 SV=1 - [LACB_SHEEP]	1004.21	82.22	19	[GO:0005576]; GO:0005575 [GO:0006810]; GO:0051234; GO:0008150; GO:0051179 [GO:0019841]; GO:0005501; GO:0019842; GO:0043178; GO:0019840; GO:0036094; GO:0008289; GO:0005488; GO:0003674 [GO:0036094]; GO:0005488; GO:0003674	19.9084	5.60498
G3LUQ4	Alpha s1 casein OS=Ovis aries GN=CSN1S1 PE=4 SV=1 - [G3LUQ4_SHEEP]	900.245	78.97	19	[GO:0005215]; GO:0003674 [GO:0005576]; GO:0005575 [GO:0006810]; GO:0051234; GO:0008150; GO:0051179	24.2883	5.42725
W5PH95	Uncharacterized protein (Fragment) OS=Ovis aries PE=4 SV=1 - [W5PH95_SHEEP]	888.578	44.18	17	[GO:0005515]; GO:0005488; GO:0003674	50.4284	6.60986
W5NRI1	Uncharacterized protein OS=Ovis aries GN=C3 PE=4 SV=1 - [W5NRI1_SHEEP]	767.685	58.24	49	[GO:0004866]; GO:0030414; GO:0061135; GO:0004857; GO:0061134; GO:0030234; GO:0003674 [GO:0010951]; GO:0010466; GO:0052548; GO:0051346; GO:0052547; GO:0043086; GO:0051336; GO:0030162; GO:0044092; GO:0050790; GO:0006508; GO:0070613; GO:0065009; GO:0019222; GO:0019538; GO:0010468; GO:0016485; GO:0051246; GO:0065007; GO:0008152; GO:0050789; GO:0043170; GO:0044238; GO:0010467; GO:0060255; GO:0051604; …	74.9562	8.63135
W5P9V5	Uncharacterized protein OS=Ovis aries PE=4 SV=1 - [W5P9V5_SHEEP]	758.53	39.9	31	[GO:0005515]; GO:0005488; GO:0003674	85.4237	7.75244
W5NXW9	Uncharacterized protein (Fragment) OS=Ovis aries GN=IGHM PE=4 SV=1 - [W5NXW9_SHEEP]	752.067	65.57	23	[GO:0005515]; GO:0005488; GO:0003674	49.8654	5.68115
W5PF65	Uncharacterized protein OS=Ovis aries GN=TF PE=3 SV=1 - [W5PF65_SHEEP]	556.388	59.23	45	[GO:0005576]; GO:0005575 [GO:0006826]; GO:0000041; GO:0030001; GO:0006812; GO:0006811; GO:0044765; GO:0006810; GO:0044699; GO:0051234; GO:0008150; GO:0051179 [GO:0006879]; GO:0046916; GO:0055072; GO:0006875; GO:0055076; GO:0030003; GO:0055065; GO:0006873; GO:0055080; GO:0050801; GO:0055082; GO:0048878; GO:0019725; GO:0042592; GO:0044763; GO:0065008; GO:0009987; GO:0044699; GO:0065007; GO:0008150 …	77.2905	6.81494
P04654	Alpha-S2-casein OS=Ovis aries GN=CSN1S2 PE=2 SV=1 - [CASA2_SHEEP]	472.816	70.85	23	[GO:0005215]; GO:0003674 [GO:0005576]; GO:0005575 [GO:0006810]; GO:0051234; GO:0008150; GO:0051179	26.3153	7.85498
W5PZI1	Clusterin OS=Ovis aries GN=CLU PE=3 SV=1 - [W5PZI1_SHEEP]	456.802	45.33	18	[GO:0008219]; GO:0016265; GO:0044763; GO:0044699; GO:0009987; GO:0008150	50.9842	6.07471
W5PGE9	Uncharacterized protein (Fragment) OS=Ovis aries PE=4 SV=1 - [W5PGE9_SHEEP]	449.185	57.39	15	[GO:0005515]; GO:0005488; GO:0003674	37.7128	5.21143
P11839	Beta-casein OS=Ovis aries GN=CSN2 PE=1 SV=3 - [CASB_SHEEP]	438.744	65.77	11	[GO:0005215]; GO:0003674 [GO:0005576]; GO:0005575 [GO:0006810]; GO:0051234; GO:0008150; GO:0051179	24.8592	5.35107
P02669	Kappa-casein OS=Ovis aries GN=CSN3 PE=1 SV=2 - [CASK_SHEEP]	386.921	38.54	9	[GO:0005576]; GO:0005575 [GO:0007595]; GO:0007589; GO:0030879; GO:0032941; GO:0044702; GO:0048609; GO:0046903; GO:0050878; GO:0048732; GO:0044707; GO:0022414; GO:0044699; GO:0032504; GO:0044765; GO:0065008; GO:0044767; GO:0048513; GO:0032501; GO:0000003; GO:0008150; GO:0006810; GO:0065007; GO:0032502; GO:0048731; GO:0048856; GO:0051234; GO:0007275; GO:0051179	21.4248	6.16357
W5Q7I2	Uncharacterized protein (Fragment) OS=Ovis aries PE=4 SV=1 - [W5Q7I2_SHEEP]	376.609	41.82	11	[GO:0005515]; GO:0005488; GO:0003674	30.8665	5.85889
W5NXM1	Uncharacterized protein OS=Ovis aries PE=4 SV=1 - [W5NXM1_SHEEP]	366.18	55.26	12	[GO:0004866]; GO:0030414; GO:0061135; GO:0004857; GO:0061134; GO:0030234; GO:0003674 [GO:0010951]; GO:0010466; GO:0052548; GO:0051346; GO:0052547; GO:0043086; GO:0051336; GO:0030162; GO:0044092; GO:0050790; GO:0006508; GO:0070613; GO:0065009; GO:0019222; GO:0019538; GO:0010468; GO:0016485; GO:0051246; GO:0065007; GO:0008152; GO:0050789; GO:0043170; GO:0044238; GO:0010467; GO:0060255; GO:0051604; …	17.294	8.70459
W5PNP1	Uncharacterized protein OS=Ovis aries GN=MFGE8 PE=4 SV=1 - [W5PNP1_SHEEP]	321.957	53.47	24	[GO:0005515]; GO:0005488; GO:0003674 [GO:0007155]; GO:0022610; GO:0008150	48.3286	7.31299
W5Q305	Uncharacterized protein (Fragment) OS=Ovis aries GN=GANAB PE=3 SV=1 - [W5Q305_SHEEP]	307.971	43.99	35	[GO:0003824]; GO:0003674 [GO:0004553]; GO:0016798; GO:0016787; GO:0003824; GO:0003674 [GO:0005975]; GO:0044238; GO:0071704; GO:0008152; GO:0008150 [GO:0030246]; GO:0005488; GO:0003674	105.631	6.03662
W5NTD9	Chitinase-3-like protein 1 OS=Ovis aries GN=CHI3L1 PE=3 SV=1 - [W5NTD9_SHEEP]	298.756	47.68	23	[GO:0004553]; GO:0016798; GO:0016787; GO:0003824; GO:0003674 [GO:0004568]; GO:0004553; GO:0016798; GO:0016787; GO:0003824; GO:0003674 [GO:0005615]; GO:0044421; GO:0005575; GO:0005576 [GO:0005975]; GO:0044238; GO:0071704; GO:0008152; GO:0008150 [GO:0006032]; GO:0006026; GO:0006030; GO:1901072; GO:0006022; GO:0009057; GO:1901136; GO:1901565; GO:1901071; GO:0046348; GO:0043170; GO:1901135; GO:190156…	50.6027	9.34912
W5PGT9	Uncharacterized protein OS=Ovis aries GN=IGHE PE=4 SV=1 - [W5PGT9_SHEEP]	280.052	48.25	19	[GO:0005515]; GO:0005488; GO:0003674	41.8799	7.40088
W5NPT7	Uncharacterized protein OS=Ovis aries GN=BTN1A1 PE=4 SV=1 - [W5NPT7_SHEEP]	270.089	37.64	22	[GO:0005515]; GO:0005488; GO:0003674 [GO:0016020]; GO:0005575 [GO:0016021]; GO:0031224; GO:0044425; GO:0005575; GO:0016020	59.1708	5.21143
W5QH04	Uncharacterized protein (Fragment) OS=Ovis aries PE=4 SV=1 - [W5QH04_SHEEP]	261.325	39.77	19	[GO:0016491]; GO:0003824; GO:0003674 [GO:0055114]; GO:0044710; GO:0008152; GO:0044699; GO:0008150	57.9728	8.71924
W5QDG7	Uncharacterized protein OS=Ovis aries GN=FN1 PE=4 SV=1 - [W5QDG7_SHEEP]	253.796	28.05	50	[GO:0005515]; GO:0005488; GO:0003674 [GO:0005576]; GO:0005575	271.877	5.5415
W5NSA6	Uncharacterized protein OS=Ovis aries GN=A2M PE=4 SV=1 - [W5NSA6_SHEEP]	235.083	27.89	36	[GO:0004866]; GO:0030414; GO:0061135; GO:0004857; GO:0061134; GO:0030234; GO:0003674 [GO:0005576]; GO:0005575 [GO:0005615]; GO:0044421; GO:0005575; GO:0005576 [GO:0010951]; GO:0010466; GO:0052548; GO:0051346; GO:0052547; GO:0043086; GO:0051336; GO:0030162; GO:0044092; GO:0050790; GO:0006508; GO:0070613; GO:0065009; GO:0019222; GO:0019538; GO:0010468; GO:0016485; GO:0051246; GO:0065007; GO:0008152…	164.116	6.02393
W5PZS7	Uncharacterized protein OS=Ovis aries GN=SERPINA1 PE=3 SV=1 - [W5PZS7_SHEEP]	226.674	44.71	20	[GO:0005615]; GO:0044421; GO:0005575; GO:0005576	45.9837	6.20166
W5PFC9	Uncharacterized protein (Fragment) OS=Ovis aries GN=LOC101117129 PE=4 SV=1 - [W5PFC9_SHEEP]	223.667	58.72	33	[GO:0004857]; GO:0030234; GO:0003674 [GO:0005576]; GO:0005575 [GO:0006826]; GO:0000041; GO:0030001; GO:0006812; GO:0006811; GO:0044765; GO:0006810; GO:0044699; GO:0051234; GO:0008150; GO:0051179 [GO:0006879]; GO:0046916; GO:0055072; GO:0006875; GO:0055076; GO:0030003; GO:0055065; GO:0006873; GO:0055080; GO:0050801; GO:0055082; GO:0048878; GO:0019725; GO:0042592; GO:0044763; GO:0065008; GO:0009987…	77.8879	6.60986
W5QD52	Alpha-lactalbumin OS=Ovis aries GN=LALBA PE=3 SV=1 - [W5QD52_SHEEP]	220.985	50	13	[GO:0004461]; GO:0035250; GO:0008194; GO:0008378; GO:0016757; GO:0016758; GO:0016740; GO:0003824; GO:0003674 [GO:0005509]; GO:0046872; GO:0043169; GO:0043167; GO:0005488; GO:0003674 [GO:0005989]; GO:0005988; GO:0046351; GO:0005984; GO:0009312; GO:0034637; GO:0009311; GO:0044262; GO:0044763; GO:0016051; GO:0044249; GO:0044723; GO:0005975; GO:0044237; GO:0009987; GO:0044699; GO:0044711; GO:1901576;…	16.244	5.30029
W5PTG9	Uncharacterized protein OS=Ovis aries GN=GC PE=4 SV=1 - [W5PTG9_SHEEP]	215.019	55.37	22	[GO:0005499]; GO:0005496; GO:0019842; GO:0043178; GO:0008289; GO:0097159; GO:0036094; GO:0005488; GO:0003674 [GO:0005615]; GO:0044421; GO:0005575; GO:0005576 [GO:0006810]; GO:0051234; GO:0008150; GO:0051179 [GO:0051180]; GO:0044765; GO:0006810; GO:0044699; GO:0051234; GO:0008150; GO:0051179 [GO:0051183]; GO:0005215; GO:0003674	53.17	5.42725
W5QHZ5	Uncharacterized protein OS=Ovis aries PE=4 SV=1 - [W5QHZ5_SHEEP]	208.372	29.34	8	[GO:0005515]; GO:0005488; GO:0003674 [GO:0016020]; GO:0005575 [GO:0016021]; GO:0031224; GO:0044425; GO:0005575; GO:0016020	26.6444	8.29443
W5Q160	Uncharacterized protein OS=Ovis aries GN=KRT10 PE=3 SV=1 - [W5Q160_SHEEP]	205.131	19.08	13	[GO:0005198]; GO:0003674 [GO:0005882]; GO:0043234; GO:0044430; GO:0045111; GO:0032991; GO:0005856; GO:0044446; GO:0005575; GO:0043232; GO:0043229; GO:0044422; GO:0044424; GO:0043228; GO:0043226; GO:0005622; GO:0044464; GO:0005623	57.2477	5.50342
W5PIH2	Uncharacterized protein OS=Ovis aries GN=B4GALT1 PE=4 SV=1 - [W5PIH2_SHEEP]	204.846	33.83	12	[GO:0005975]; GO:0044238; GO:0071704; GO:0008152; GO:0008150 [GO:0016757]; GO:0016740; GO:0003824; GO:0003674	44.8229	8.86572
W5P0Q4	Uncharacterized protein (Fragment) OS=Ovis aries GN=HP PE=3 SV=1 - [W5P0Q4_SHEEP]	202.845	60.58	28	[GO:0003824]; GO:0003674 [GO:0004252]; GO:0004175; GO:0008236; GO:0070011; GO:0017171; GO:0008233; GO:0016787; GO:0003824; GO:0003674 [GO:0006508]; GO:0019538; GO:0043170; GO:0044238; GO:0071704; GO:0008152; GO:0008150	46.2164	8.29443
W5PJZ2	Uncharacterized protein OS=Ovis aries GN=SERPING1 PE=3 SV=1 - [W5PJZ2_SHEEP]	193.957	29.27	15	[GO:0004867]; GO:0004866; GO:0030414; GO:0061135; GO:0004857; GO:0061134; GO:0030234; GO:0003674 [GO:0005615]; GO:0044421; GO:0005575; GO:0005576 [GO:0010951]; GO:0010466; GO:0052548; GO:0051346; GO:0052547; GO:0043086; GO:0051336; GO:0030162; GO:0044092; GO:0050790; GO:0006508; GO:0070613; GO:0065009; GO:0019222; GO:0019538; GO:0010468; GO:0016485; GO:0051246; GO:0065007; GO:0008152; GO:0050789;…	55.6626	6.82959
Q9XT27	Ceruloplasmin OS=Ovis aries GN=CP PE=2 SV=1 - [CERU_SHEEP]	187.221	34.06	28	[GO:0004322]; GO:0016724; GO:0016722; GO:0016491; GO:0003824; GO:0003674 [GO:0005507]; GO:0046914; GO:0046872; GO:0043169; GO:0043167; GO:0005488; GO:0003674 [GO:0005576]; GO:0005575 [GO:0006810]; GO:0051234; GO:0008150; GO:0051179 [GO:0006811]; GO:0044765; GO:0006810; GO:0044699; GO:0051234; GO:0008150; GO:0051179 [GO:0006825]; GO:0000041; GO:0030001; GO:0006812; GO:0006811; GO:0044765; GO:00068…	119.05	5.80811
P12725	Alpha-1-antiproteinase OS=Ovis aries PE=1 SV=1 - [A1AT_SHEEP]	186.993	44.71	21	[GO:0004867]; GO:0004866; GO:0030414; GO:0061135; GO:0004857; GO:0061134; GO:0030234; GO:0003674 [GO:0005576]; GO:0005575 [GO:0005615]; GO:0044421; GO:0005575; GO:0005576 [GO:0010466]; GO:0051346; GO:0052547; GO:0043086; GO:0051336; GO:0030162; GO:0044092; GO:0050790; GO:0006508; GO:0070613; GO:0065009; GO:0019222; GO:0019538; GO:0010468; GO:0016485; GO:0051246; GO:0065007; GO:0008152; GO:0050789…	45.9557	6.26514
P60713	Actin, cytoplasmic 1 OS=Ovis aries GN=ACTB PE=2 SV=1 - [ACTB_SHEEP]	181.538	57.87	17	[GO:0000166]; GO:0036094; GO:1901265; GO:0005488; GO:0097159; GO:1901363; GO:0003674 [GO:0005524]; GO:0032550; GO:0032559; GO:0035639; GO:0001883; GO:0032549; GO:0030554; GO:0032555; GO:0043168; GO:1901265; GO:0001882; GO:0017076; GO:0032553; GO:0043167; GO:0097159; GO:1901363; GO:0036094; GO:0097367; GO:0000166; GO:0005488; GO:0003674 [GO:0005737]; GO:0044424; GO:0005622; GO:0044464; GO:0005575;…	41.7097	5.47803
W5QAB1	Uncharacterized protein OS=Ovis aries GN=HPX PE=4 SV=1 - [W5QAB1_SHEEP]	176.463	41.74	21	[GO:0046872]; GO:0043169; GO:0043167; GO:0005488; GO:0003674	51.8996	7.02002
W5Q687	Uncharacterized protein OS=Ovis aries GN=KRT5 PE=3 SV=1 - [W5Q687_SHEEP]	170.266	25.96	17	[GO:0005198]; GO:0003674 [GO:0005882]; GO:0043234; GO:0044430; GO:0045111; GO:0032991; GO:0005856; GO:0044446; GO:0005575; GO:0043232; GO:0043229; GO:0044422; GO:0044424; GO:0043228; GO:0043226; GO:0005622; GO:0044464; GO:0005623 [GO:0045095]; GO:0005882; GO:0043234; GO:0044430; GO:0045111; GO:0032991; GO:0005856; GO:0044446; GO:0005575; GO:0043232; GO:0043229; GO:0044422; GO:0044424; GO:0043228;…	62.6852	7.81104
W5Q0X5	Uncharacterized protein OS=Ovis aries GN=LOC101115576 PE=3 SV=1 - [W5Q0X5_SHEEP]	168.887	51.25	14	[GO:0005615]; GO:0044421; GO:0005575; GO:0005576	31.7686	5.94775
W5NY95	Uncharacterized protein OS=Ovis aries GN=CFB PE=3 SV=1 - [W5NY95_SHEEP]	164.971	17.44	23	[GO:0003824]; GO:0003674 [GO:0004252]; GO:0004175; GO:0008236; GO:0070011; GO:0017171; GO:0008233; GO:0016787; GO:0003824; GO:0003674 [GO:0006508]; GO:0019538; GO:0043170; GO:0044238; GO:0071704; GO:0008152; GO:0008150 [GO:0008233]; GO:0016787; GO:0003824; GO:0003674 [GO:0008236]; GO:0017171; GO:0070011; GO:0016787; GO:0008233; GO:0003824; GO:0003674 [GO:0016787]; GO:0003824; GO:0003674	138.308	7.92822
W5NXP6	Uncharacterized protein OS=Ovis aries GN=LOC101111946 PE=4 SV=1 - [W5NXP6_SHEEP]	156.537	72.95	10	[GO:0004866]; GO:0030414; GO:0061135; GO:0004857; GO:0061134; GO:0030234; GO:0003674 [GO:0005576]; GO:0005575 [GO:0010951]; GO:0010466; GO:0052548; GO:0051346; GO:0052547; GO:0043086; GO:0051336; GO:0030162; GO:0044092; GO:0050790; GO:0006508; GO:0070613; GO:0065009; GO:0019222; GO:0019538; GO:0010468; GO:0016485; GO:0051246; GO:0065007; GO:0008152; GO:0050789; GO:0043170; GO:0044238; GO:0010467;…	14.1242	5.12256
W5QFP0	Uncharacterized protein OS=Ovis aries GN=THBS1 PE=4 SV=1 - [W5QFP0_SHEEP]	155.062	23.64	29	[GO:0005509]; GO:0046872; GO:0043169; GO:0043167; GO:0005488; GO:0003674 [GO:0005515]; GO:0005488; GO:0003674 [GO:0005576]; GO:0005575 [GO:0005615]; GO:0044421; GO:0005575; GO:0005576 [GO:0006954]; GO:0006952; GO:0009611; GO:0006950; GO:0050896; GO:0008150 [GO:0007155]; GO:0022610; GO:0008150 [GO:0008201]; GO:0005539; GO:0043168; GO:1901681; GO:0097367; GO:0043167; GO:0005488; GO:0003674 [GO:0016…	141.129	5.08447
P29701	Alpha-2-HS-glycoprotein OS=Ovis aries GN=AHSG PE=1 SV=1 - [FETUA_SHEEP]	154.556	38.19	12	[GO:0001503]; GO:0044707; GO:0032501; GO:0044699; GO:0008150 [GO:0004869]; GO:0004866; GO:0030414; GO:0061135; GO:0004857; GO:0061134; GO:0030234; GO:0003674 [GO:0005576]; GO:0005575 [GO:0005615]; GO:0044421; GO:0005575; GO:0005576 [GO:0006953]; GO:0002526; GO:0006954; GO:0006952; GO:0009611; GO:0006950; GO:0050896; GO:0008150 [GO:0010951]; GO:0010466; GO:0052548; GO:0051346; GO:0052547; GO:00430…	38.6554	5.37646
W5Q6L8	Uncharacterized protein OS=Ovis aries GN=KRT14 PE=3 SV=1 - [W5Q6L8_SHEEP]	150.863	40.83	19	[GO:0005198]; GO:0003674 [GO:0005882]; GO:0043234; GO:0044430; GO:0045111; GO:0032991; GO:0005856; GO:0044446; GO:0005575; GO:0043232; GO:0043229; GO:0044422; GO:0044424; GO:0043228; GO:0043226; GO:0005622; GO:0044464; GO:0005623	48.6051	5.26221
W5QGM9	Uncharacterized protein OS=Ovis aries GN=MFI2 PE=3 SV=1 - [W5QGM9_SHEEP]	150.169	37.08	23	[GO:0005506]; GO:0046914; GO:0046872; GO:0043169; GO:0043167; GO:0005488; GO:0003674 [GO:0005576]; GO:0005575 [GO:0006826]; GO:0000041; GO:0030001; GO:0006812; GO:0006811; GO:0044765; GO:0006810; GO:0044699; GO:0051234; GO:0008150; GO:0051179 [GO:0006879]; GO:0046916; GO:0055072; GO:0006875; GO:0055076; GO:0030003; GO:0055065; GO:0006873; GO:0055080; GO:0050801; GO:0055082; GO:0048878; GO:0019725…	80.5085	5.89697
D8X187	Serpin peptidase inhibitor clade B ovalbumin member 1 OS=Ovis aries GN=SERPINB1 PE=2 SV=1 - [D8X187_SHEEP]	145.801	45.62	18	[GO:0004867]; GO:0004866; GO:0030414; GO:0061135; GO:0004857; GO:0061134; GO:0030234; GO:0003674 [GO:0005615]; GO:0044421; GO:0005575; GO:0005576 [GO:0010951]; GO:0010466; GO:0052548; GO:0051346; GO:0052547; GO:0043086; GO:0051336; GO:0030162; GO:0044092; GO:0050790; GO:0006508; GO:0070613; GO:0065009; GO:0019222; GO:0019538; GO:0010468; GO:0016485; GO:0051246; GO:0065007; GO:0008152; GO:0050789;…	42.1979	6.56592
W5Q5V9	Uncharacterized protein OS=Ovis aries GN=KRT3 PE=3 SV=1 - [W5Q5V9_SHEEP]	145.76	14.52	12	[GO:0005198]; GO:0003674 [GO:0005882]; GO:0043234; GO:0044430; GO:0045111; GO:0032991; GO:0005856; GO:0044446; GO:0005575; GO:0043232; GO:0043229; GO:0044422; GO:0044424; GO:0043228; GO:0043226; GO:0005622; GO:0044464; GO:0005623 [GO:0045095]; GO:0005882; GO:0043234; GO:0044430; GO:0045111; GO:0032991; GO:0005856; GO:0044446; GO:0005575; GO:0043232; GO:0043229; GO:0044422; GO:0044424; GO:0043228;…	64.6564	8.90967
W5NUX8	Uncharacterized protein OS=Ovis aries PE=4 SV=1 - [W5NUX8_SHEEP]	144.975	18.52	23	[GO:0004866]; GO:0030414; GO:0061135; GO:0004857; GO:0061134; GO:0030234; GO:0003674 [GO:0005515]; GO:0005488; GO:0003674 [GO:0005576]; GO:0005575 [GO:0005615]; GO:0044421; GO:0005575; GO:0005576 [GO:0010951]; GO:0010466; GO:0052548; GO:0051346; GO:0052547; GO:0043086; GO:0051336; GO:0030162; GO:0044092; GO:0050790; GO:0006508; GO:0070613; GO:0065009; GO:0019222; GO:0019538; GO:0010468; GO:001648…	169.263	8.29443
W5PMT0	Uncharacterized protein OS=Ovis aries GN=XDH PE=4 SV=1 - [W5PMT0_SHEEP]	143.619	24.38	32	[GO:0003824]; GO:0003674 [GO:0004854]; GO:0016726; GO:0016725; GO:0016491; GO:0003824; GO:0003674 [GO:0004855]; GO:0016727; GO:0016725; GO:0016491; GO:0003824; GO:0003674 [GO:0005506]; GO:0046914; GO:0046872; GO:0043169; GO:0043167; GO:0005488; GO:0003674 [GO:0008762]; GO:0016616; GO:0016614; GO:0016491; GO:0003824; GO:0003674 [GO:0009055]; GO:0003674 [GO:0016491]; GO:0003824; GO:0003674 [GO:0016…	146.531	7.79639
W5PAJ3	Uncharacterized protein OS=Ovis aries GN=BPIFB1 PE=4 SV=1 - [W5PAJ3_SHEEP]	142.482	41.65	15	[GO:0005615]; GO:0044421; GO:0005575; GO:0005576 [GO:0008289]; GO:0005488; GO:0003674	51.683	6.80029
W5P627	Uncharacterized protein OS=Ovis aries GN=GSN PE=4 SV=1 - [W5P627_SHEEP]	137.662	21.99	19	[GO:0003779]; GO:0008092; GO:0005515; GO:0005488; GO:0003674	85.6743	6.63916
W5Q6B8	Uncharacterized protein (Fragment) OS=Ovis aries PE=3 SV=1 - [W5Q6B8_SHEEP]	137.044	22.47	13	[GO:0005198]; GO:0003674 [GO:0005882]; GO:0043234; GO:0044430; GO:0045111; GO:0032991; GO:0005856; GO:0044446; GO:0005575; GO:0043232; GO:0043229; GO:0044422; GO:0044424; GO:0043228; GO:0043226; GO:0005622; GO:0044464; GO:0005623 [GO:0045095]; GO:0005882; GO:0043234; GO:0044430; GO:0045111; GO:0032991; GO:0005856; GO:0044446; GO:0005575; GO:0043232; GO:0043229; GO:0044422; GO:0044424; GO:0043228;…	57.2708	8.30908
W5Q611	Uncharacterized protein (Fragment) OS=Ovis aries GN=KRT1 PE=3 SV=1 - [W5Q611_SHEEP]	133.313	5.56	6	[GO:0005198]; GO:0003674 [GO:0005882]; GO:0043234; GO:0044430; GO:0045111; GO:0032991; GO:0005856; GO:0044446; GO:0005575; GO:0043232; GO:0043229; GO:0044422; GO:0044424; GO:0043228; GO:0043226; GO:0005622; GO:0044464; GO:0005623 [GO:0045095]; GO:0005882; GO:0043234; GO:0044430; GO:0045111; GO:0032991; GO:0005856; GO:0044446; GO:0005575; GO:0043232; GO:0043229; GO:0044422; GO:0044424; GO:0043228;…	75.7571	8.70459
W5NRH2	Uncharacterized protein (Fragment) OS=Ovis aries GN=LOC101103133 PE=4 SV=1 - [W5NRH2_SHEEP]	132.321	56.35	11	[GO:0005576]; GO:0005575 [GO:0006954]; GO:0006952; GO:0009611; GO:0006950; GO:0050896; GO:0008150 [GO:0006956]; GO:0002252; GO:0002253; GO:0006959; GO:0072376; GO:0002376; GO:0050778; GO:0006955; GO:0019538; GO:0044710; GO:0050896; GO:0008150; GO:0002684; GO:0048584; GO:0050776; GO:0043170; GO:0044238; GO:0008152; GO:0044699; GO:0002682; GO:0048518; GO:0048583; GO:0071704; GO:0050789; GO:0065007	14.6482	6.97607
W5PMH6	Uncharacterized protein (Fragment) OS=Ovis aries GN=LCN2 PE=3 SV=1 - [W5PMH6_SHEEP]	131.813	60	14	[GO:0005215]; GO:0003674 [GO:0005576]; GO:0005575 [GO:0006810]; GO:0051234; GO:0008150; GO:0051179 [GO:0036094]; GO:0005488; GO:0003674	23.073	9.51025
W5NPN4	Uncharacterized protein OS=Ovis aries GN=HSPA8 PE=3 SV=1 - [W5NPN4_SHEEP]	131.37	27.65	17	[GO:0000166]; GO:0036094; GO:1901265; GO:0005488; GO:0097159; GO:1901363; GO:0003674 [GO:0005524]; GO:0032550; GO:0032559; GO:0035639; GO:0001883; GO:0032549; GO:0030554; GO:0032555; GO:0043168; GO:1901265; GO:0001882; GO:0017076; GO:0032553; GO:0043167; GO:0097159; GO:1901363; GO:0036094; GO:0097367; GO:0000166; GO:0005488; GO:0003674	71.3875	5.74463
W5PQH0	Uncharacterized protein OS=Ovis aries GN=ANPEP PE=4 SV=1 - [W5PQH0_SHEEP]	120.374	25.53	23	[GO:0006508]; GO:0019538; GO:0043170; GO:0044238; GO:0071704; GO:0008152; GO:0008150 [GO:0008237]; GO:0070011; GO:0008233; GO:0016787; GO:0003824; GO:0003674 [GO:0008270]; GO:0046914; GO:0046872; GO:0043169; GO:0043167; GO:0005488; GO:0003674	105.997	5.50342
W5NX51	Uncharacterized protein OS=Ovis aries GN=APOA1 PE=4 SV=1 - [W5NX51_SHEEP]	118.642	56.37	15	[GO:0005576]; GO:0005575 [GO:0006810]; GO:0051234; GO:0008150; GO:0051179 [GO:0006869]; GO:0010876; GO:0044765; GO:0071702; GO:0033036; GO:0006810; GO:0044699; GO:0051179; GO:0051234; GO:0008150 [GO:0008289]; GO:0005488; GO:0003674 [GO:0042157]; GO:0019538; GO:0043170; GO:0044238; GO:0071704; GO:0008152; GO:0008150	29.5135	6.20166
W5P3R3	Uncharacterized protein (Fragment) OS=Ovis aries GN=LOC101112066 PE=3 SV=1 - [W5P3R3_SHEEP]	117.34	31.99	20	[GO:0003824]; GO:0003674 [GO:0004252]; GO:0004175; GO:0008236; GO:0070011; GO:0017171; GO:0008233; GO:0016787; GO:0003824; GO:0003674 [GO:0006508]; GO:0019538; GO:0043170; GO:0044238; GO:0071704; GO:0008152; GO:0008150 [GO:0008233]; GO:0016787; GO:0003824; GO:0003674 [GO:0008236]; GO:0017171; GO:0070011; GO:0016787; GO:0008233; GO:0003824; GO:0003674 [GO:0016787]; GO:0003824; GO:0003674	91.1215	7.26904
W5PPQ8	Uncharacterized protein (Fragment) OS=Ovis aries GN=IGJ PE=4 SV=1 - [W5PPQ8_SHEEP]	110.65	61.01	11		18.1321	6.93213
W5P5I0	Uncharacterized protein OS=Ovis aries GN=CFI PE=3 SV=1 - [W5P5I0_SHEEP]	110.512	31.3	15	[GO:0003824]; GO:0003674 [GO:0004252]; GO:0004175; GO:0008236; GO:0070011; GO:0017171; GO:0008233; GO:0016787; GO:0003824; GO:0003674 [GO:0005044]; GO:0038024; GO:0004872; GO:0003674 [GO:0005515]; GO:0005488; GO:0003674 [GO:0006508]; GO:0019538; GO:0043170; GO:0044238; GO:0071704; GO:0008152; GO:0008150 [GO:0006898]; GO:0006897; GO:0016192; GO:0006810; GO:0051234; GO:0008150; GO:0051179 [GO:00082…	67.2224	7.69385
W5PGP1	Uncharacterized protein OS=Ovis aries GN=LPO PE=4 SV=1 - [W5PGP1_SHEEP]	107.529	27.89	21	[GO:0004601]; GO:0016209; GO:0016684; GO:0003674; GO:0016491; GO:0003824 [GO:0006979]; GO:0006950; GO:0050896; GO:0008150 [GO:0020037]; GO:0046906; GO:0097159; GO:1901363; GO:0005488; GO:0003674 [GO:0036393]; GO:0004601; GO:0016209; GO:0016684; GO:0003674; GO:0016491; GO:0003824 [GO:0042742]; GO:0009617; GO:0098542; GO:0051707; GO:0006952; GO:0043207; GO:0051704; GO:0006950; GO:0009605; GO:000960…	80.9032	8.36768
W5Q6E8	Uncharacterized protein OS=Ovis aries GN=KRT75 PE=3 SV=1 - [W5Q6E8_SHEEP]	106.648	13.94	9	[GO:0005198]; GO:0003674 [GO:0005882]; GO:0043234; GO:0044430; GO:0045111; GO:0032991; GO:0005856; GO:0044446; GO:0005575; GO:0043232; GO:0043229; GO:0044422; GO:0044424; GO:0043228; GO:0043226; GO:0005622; GO:0044464; GO:0005623 [GO:0045095]; GO:0005882; GO:0043234; GO:0044430; GO:0045111; GO:0032991; GO:0005856; GO:0044446; GO:0005575; GO:0043232; GO:0043229; GO:0044422; GO:0044424; GO:0043228;…	54.1262	5.92236
W5P6F4	Uncharacterized protein OS=Ovis aries GN=C5 PE=4 SV=1 - [W5P6F4_SHEEP]	105.424	18.87	26	[GO:0004866]; GO:0030414; GO:0061135; GO:0004857; GO:0061134; GO:0030234; GO:0003674 [GO:0005515]; GO:0005488; GO:0003674 [GO:0005576]; GO:0005575 [GO:0005615]; GO:0044421; GO:0005575; GO:0005576 [GO:0006954]; GO:0006952; GO:0009611; GO:0006950; GO:0050896; GO:0008150 [GO:0006956]; GO:0002252; GO:0002253; GO:0006959; GO:0072376; GO:0002376; GO:0050778; GO:0006955; GO:0019538; GO:0044710; GO:00508…	188.813	6.65381
W5PHI7	Uncharacterized protein (Fragment) OS=Ovis aries GN=LOC101116892 PE=3 SV=1 - [W5PHI7_SHEEP]	102.634	42.36	8	[GO:0005615]; GO:0044421; GO:0005575; GO:0005576	22.7268	5.09717
W5P8R7	Uncharacterized protein OS=Ovis aries GN=FCGBP PE=4 SV=1 - [W5P8R7_SHEEP]	100.721	9.36	21	[GO:0005515]; GO:0005488; GO:0003674	271.079	4.90674
W5PSA1	Uncharacterized protein OS=Ovis aries GN=TCN1 PE=4 SV=1 - [W5PSA1_SHEEP]	97.7058	20.91	10	[GO:0015889]; GO:0051180; GO:0071702; GO:0071705; GO:0044765; GO:0006810; GO:0044699; GO:0051234; GO:0008150; GO:0051179 [GO:0031419]; GO:0019842; GO:0046906; GO:0036094; GO:0097159; GO:1901363; GO:0005488; GO:0003674	49.1621	8.85107
W5Q5A6	Uncharacterized protein OS=Ovis aries GN=FGG PE=4 SV=1 - [W5Q5A6_SHEEP]	97.349	34.79	12	[GO:0005102]; GO:0005515; GO:0005488; GO:0003674 [GO:0005577]; GO:0005615; GO:0043234; GO:0044421; GO:0032991; GO:0005575; GO:0005576 [GO:0007165]; GO:0007154; GO:0044700; GO:0050794; GO:0051716; GO:0044763; GO:0023052; GO:0044699; GO:0009987; GO:0050789; GO:0050896; GO:0008150; GO:0065007 [GO:0030168]; GO:0001775; GO:0007596; GO:0044763; GO:0007599; GO:0042060; GO:0050817; GO:0009987; GO:0044699…	49.2477	6.12549
W5P0B7	Uncharacterized protein (Fragment) OS=Ovis aries GN=LRP2 PE=4 SV=1 - [W5P0B7_SHEEP]	93.175	7.3	29	[GO:0005509]; GO:0046872; GO:0043169; GO:0043167; GO:0005488; GO:0003674 [GO:0005515]; GO:0005488; GO:0003674	518.987	5.2876
W5Q3T9	Uncharacterized protein OS=Ovis aries GN=PDCD6IP PE=4 SV=1 - [W5Q3T9_SHEEP]	92.2257	26.4	20	[GO:0005515]; GO:0005488; GO:0003674	96.7535	6.56592
W5Q6N3	Uncharacterized protein OS=Ovis aries GN=LOC101115115 PE=4 SV=1 - [W5Q6N3_SHEEP]	91.8103	20.55	12	[GO:0007155]; GO:0022610; GO:0008150 [GO:0016020]; GO:0005575 [GO:0016021]; GO:0031224; GO:0044425; GO:0005575; GO:0016020	52.7945	8.35303
W5Q9Z3	Uncharacterized protein OS=Ovis aries GN=ABI3BP PE=4 SV=1 - [W5Q9Z3_SHEEP]	89.6373	16.22	17	[GO:0005515]; GO:0005488; GO:0003674	130.573	9.67139
W5PID9	Uncharacterized protein OS=Ovis aries GN=C9 PE=4 SV=1 - [W5PID9_SHEEP]	83.3441	26.09	15	[GO:0005515]; GO:0005488; GO:0003674 [GO:0005579]; GO:0005887; GO:0044459; GO:0046930; GO:0016021; GO:0031226; GO:0005886; GO:0044425; GO:0044464; GO:0043234; GO:0031224; GO:0016020; GO:0071944; GO:0005575; GO:0005623; GO:0032991 [GO:0006955]; GO:0002376; GO:0050896; GO:0008150	61.9005	5.99854
W5NVM6	Uncharacterized protein (Fragment) OS=Ovis aries GN=LOC101119889 PE=4 SV=1 - [W5NVM6_SHEEP]	83.2932	49.64	5	[GO:0005515]; GO:0005488; GO:0003674	14.7546	8.85107
Q7M2U8	Apolipoprotein E OS=Ovis aries GN=APOE PE=2 SV=1 - [APOE_SHEEP]	82.5049	42.41	11	[GO:0005576]; GO:0005575 [GO:0006810]; GO:0051234; GO:0008150; GO:0051179 [GO:0006869]; GO:0010876; GO:0044765; GO:0071702; GO:0033036; GO:0006810; GO:0044699; GO:0051179; GO:0051234; GO:0008150 [GO:0008201]; GO:0005539; GO:0043168; GO:1901681; GO:0097367; GO:0043167; GO:0005488; GO:0003674 [GO:0008289]; GO:0005488; GO:0003674 [GO:0034361]; GO:0034385; GO:0034358; GO:0005615; GO:0032994; GO:00444…	36.1927	5.68115
W5Q0Z2	Cathepsin B OS=Ovis aries GN=CTSB PE=3 SV=1 - [W5Q0Z2_SHEEP]	82.1873	33.43	13	[GO:0004197]; GO:0004175; GO:0008234; GO:0070011; GO:0008233; GO:0016787; GO:0003824; GO:0003674 [GO:0006508]; GO:0019538; GO:0043170; GO:0044238; GO:0071704; GO:0008152; GO:0008150 [GO:0008233]; GO:0016787; GO:0003824; GO:0003674 [GO:0008234]; GO:0070011; GO:0008233; GO:0016787; GO:0003824; GO:0003674 [GO:0016787]; GO:0003824; GO:0003674 [GO:0050790]; GO:0019222; GO:0065009; GO:0008152; GO:00507…	36.7012	6.12549
W5PS94	Uncharacterized protein OS=Ovis aries GN=NUCB1 PE=4 SV=1 - [W5PS94_SHEEP]	80.0552	29.78	16	[GO:0005509]; GO:0046872; GO:0043169; GO:0043167; GO:0005488; GO:0003674	53.489	5.23682
W5P101	Uncharacterized protein OS=Ovis aries GN=A1BG PE=4 SV=1 - [W5P101_SHEEP]	79.5576	27.96	10	[GO:0005515]; GO:0005488; GO:0003674	51.9167	8.57275
W5P3J3	Uncharacterized protein OS=Ovis aries GN=C1S PE=3 SV=1 - [W5P3J3_SHEEP]	78.8949	18.69	13	[GO:0003824]; GO:0003674 [GO:0004252]; GO:0004175; GO:0008236; GO:0070011; GO:0017171; GO:0008233; GO:0016787; GO:0003824; GO:0003674 [GO:0005509]; GO:0046872; GO:0043169; GO:0043167; GO:0005488; GO:0003674 [GO:0005576]; GO:0005575 [GO:0006508]; GO:0019538; GO:0043170; GO:0044238; GO:0071704; GO:0008152; GO:0008150 [GO:0006956]; GO:0002252; GO:0002253; GO:0006959; GO:0072376; GO:0002376; GO:00507…	77.8041	5.05908
W5Q6U0	Uncharacterized protein OS=Ovis aries GN=FASN PE=4 SV=1 - [W5Q6U0_SHEEP]	75.616	13.28	25	[GO:0003824]; GO:0003674 [GO:0008152]; GO:0008150 [GO:0008270]; GO:0046914; GO:0046872; GO:0043169; GO:0043167; GO:0005488; GO:0003674 [GO:0009058]; GO:0008152; GO:0008150 [GO:0016491]; GO:0003824; GO:0003674 [GO:0016740]; GO:0003824; GO:0003674 [GO:0016747]; GO:0016746; GO:0016740; GO:0003824; GO:0003674 [GO:0016788]; GO:0016787; GO:0003824; GO:0003674 [GO:0055114]; GO:0044710; GO:0008152; GO:00…	256.571	6.50732
W5Q124	Uncharacterized protein OS=Ovis aries GN=LOC101119509 PE=3 SV=1 - [W5Q124_SHEEP]	75.3505	29.26	11	[GO:0005615]; GO:0044421; GO:0005575; GO:0005576	46.5723	5.73193
W5PHP7	Uncharacterized protein OS=Ovis aries GN=LOC101117146 PE=3 SV=1 - [W5PHP7_SHEEP]	74.0559	27.65	14	[GO:0005615]; GO:0044421; GO:0005575; GO:0005576	50.339	7.54736
W5P8F9	Uncharacterized protein OS=Ovis aries PE=4 SV=1 - [W5P8F9_SHEEP]	73.6829	27.56	5	[GO:0008289]; GO:0005488; GO:0003674	28.1301	4.98291
W5NV16	Uncharacterized protein (Fragment) OS=Ovis aries PE=4 SV=1 - [W5NV16_SHEEP]	73.6423	55.49	7	[GO:0005515]; GO:0005488; GO:0003674	19.478	10.1841
W5PXV3	Uncharacterized protein (Fragment) OS=Ovis aries GN=CTGF PE=4 SV=1 - [W5PXV3_SHEEP]	70.1556	53.54	11	[GO:0005515]; GO:0005488; GO:0003674 [GO:0005576]; GO:0005575	28.1912	8.00146
W5QC34	Alpha-mannosidase OS=Ovis aries GN=MAN2A1 PE=3 SV=1 - [W5QC34_SHEEP]	69.8639	18.18	20	[GO:0003824]; GO:0003674 [GO:0004553]; GO:0016798; GO:0016787; GO:0003824; GO:0003674 [GO:0004559]; GO:0015923; GO:0004553; GO:0016798; GO:0016787; GO:0003824; GO:0003674 [GO:0005975]; GO:0044238; GO:0071704; GO:0008152; GO:0008150 [GO:0006013]; GO:0019318; GO:0005996; GO:0044723; GO:0005975; GO:0044710; GO:0044238; GO:0071704; GO:0008152; GO:0044699; GO:0008150 [GO:0008270]; GO:0046914; GO:00468…	130.401	7.59131
W5PBW1	Uncharacterized protein (Fragment) OS=Ovis aries GN=SDS PE=4 SV=1 - [W5PBW1_SHEEP]	65.9407	41.03	11	[GO:0006520]; GO:0019752; GO:0044238; GO:1901564; GO:0043436; GO:0008152; GO:0006807; GO:0071704; GO:0006082; GO:0008150; GO:0044237; GO:0044281; GO:0044763; GO:0009987; GO:0044710; GO:0044699 [GO:0030170]; GO:0043168; GO:0048037; GO:0097159; GO:1901363; GO:0043167; GO:0005488; GO:0003674	34.4502	8.14795
W5NWM2	Uncharacterized protein OS=Ovis aries GN=APOA4 PE=4 SV=1 - [W5NWM2_SHEEP]	65.0553	38.38	16	[GO:0005576]; GO:0005575 [GO:0006810]; GO:0051234; GO:0008150; GO:0051179 [GO:0006869]; GO:0010876; GO:0044765; GO:0071702; GO:0033036; GO:0006810; GO:0044699; GO:0051179; GO:0051234; GO:0008150 [GO:0008289]; GO:0005488; GO:0003674 [GO:0042157]; GO:0019538; GO:0043170; GO:0044238; GO:0071704; GO:0008152; GO:0008150	41.4545	5.75732
W5PTR5	Uncharacterized protein (Fragment) OS=Ovis aries GN=HSPA5 PE=3 SV=1 - [W5PTR5_SHEEP]	64.7738	19.66	12	[GO:0000166]; GO:0036094; GO:1901265; GO:0005488; GO:0097159; GO:1901363; GO:0003674 [GO:0005524]; GO:0032550; GO:0032559; GO:0035639; GO:0001883; GO:0032549; GO:0030554; GO:0032555; GO:0043168; GO:1901265; GO:0001882; GO:0017076; GO:0032553; GO:0043167; GO:0097159; GO:1901363; GO:0036094; GO:0097367; GO:0000166; GO:0005488; GO:0003674	72.5106	5.19873
W5P7S6	Alpha-1-acid glycoprotein OS=Ovis aries GN=LOC101103947 PE=3 SV=1 - [W5P7S6_SHEEP]	64.2699	47.03	10	[GO:0002682]; GO:0002376; GO:0050789; GO:0008150; GO:0065007 [GO:0005576]; GO:0005575 [GO:0005615]; GO:0044421; GO:0005575; GO:0005576 [GO:0006810]; GO:0051234; GO:0008150; GO:0051179	23.2405	5.31299
W5NUJ7	Uncharacterized protein (Fragment) OS=Ovis aries GN=LOC101123419 PE=4 SV=1 - [W5NUJ7_SHEEP]	63.6646	16.15	9	[GO:0005576]; GO:0005575 [GO:0005615]; GO:0044421; GO:0005575; GO:0005576	77.2661	6.18896
W5NRG7	Uncharacterized protein OS=Ovis aries GN=ITIH4 PE=4 SV=1 - [W5NRG7_SHEEP]	63.1844	21.05	18	[GO:0004867]; GO:0004866; GO:0030414; GO:0061135; GO:0004857; GO:0061134; GO:0030234; GO:0003674 [GO:0010951]; GO:0010466; GO:0052548; GO:0051346; GO:0052547; GO:0043086; GO:0051336; GO:0030162; GO:0044092; GO:0050790; GO:0006508; GO:0070613; GO:0065009; GO:0019222; GO:0019538; GO:0010468; GO:0016485; GO:0051246; GO:0065007; GO:0008152; GO:0050789; GO:0043170; GO:0044238; GO:0010467; GO:0060255; …	101.751	6.40479
W5Q5H8	Fibrinogen alpha chain OS=Ovis aries GN=FGA PE=4 SV=1 - [W5Q5H8_SHEEP]	61.1598	11.58	8	[GO:0005102]; GO:0005515; GO:0005488; GO:0003674 [GO:0005577]; GO:0005615; GO:0043234; GO:0044421; GO:0032991; GO:0005575; GO:0005576 [GO:0007165]; GO:0007154; GO:0044700; GO:0050794; GO:0051716; GO:0044763; GO:0023052; GO:0044699; GO:0009987; GO:0050789; GO:0050896; GO:0008150; GO:0065007 [GO:0030168]; GO:0001775; GO:0007596; GO:0044763; GO:0007599; GO:0042060; GO:0050817; GO:0009987; GO:0044699…	89.2178	6.26514
W5Q5W1	Uncharacterized protein OS=Ovis aries GN=SIL1 PE=4 SV=1 - [W5Q5W1_SHEEP]	60.6642	24.63	10	[GO:0005488]; GO:0003674	53.0634	5.66846
O18830	Growth/differentiation factor 8 OS=Ovis aries GN=MSTN PE=2 SV=1 - [GDF8_SHEEP]	60.4537	26.4	12	[GO:0005102]; GO:0005515; GO:0005488; GO:0003674 [GO:0005125]; GO:0005102; GO:0005515; GO:0005488; GO:0003674 [GO:0005576]; GO:0005575 [GO:0005615]; GO:0044421; GO:0005575; GO:0005576 [GO:0007179]; GO:0007178; GO:0071560; GO:0007167; GO:0071363; GO:0071495; GO:0071559; GO:0007166; GO:0070848; GO:0071310; GO:0009719; GO:0007165; GO:0010033; GO:0070887; GO:0050896; GO:0007154; GO:0044700; GO:005079…	42.7998	7.29834
W5PS45	Alpha-mannosidase (Fragment) OS=Ovis aries GN=MAN2B1 PE=3 SV=1 - [W5PS45_SHEEP]	59.9358	13.76	11	[GO:0003824]; GO:0003674 [GO:0004553]; GO:0016798; GO:0016787; GO:0003824; GO:0003674 [GO:0004559]; GO:0015923; GO:0004553; GO:0016798; GO:0016787; GO:0003824; GO:0003674 [GO:0005975]; GO:0044238; GO:0071704; GO:0008152; GO:0008150 [GO:0006013]; GO:0019318; GO:0005996; GO:0044723; GO:0005975; GO:0044710; GO:0044238; GO:0071704; GO:0008152; GO:0044699; GO:0008150 [GO:0008270]; GO:0046914; GO:00468…	113.308	8.22119
W5P336	Uncharacterized protein OS=Ovis aries GN=C1R PE=3 SV=1 - [W5P336_SHEEP]	58.0156	15.04	11	[GO:0003824]; GO:0003674 [GO:0004252]; GO:0004175; GO:0008236; GO:0070011; GO:0017171; GO:0008233; GO:0016787; GO:0003824; GO:0003674 [GO:0005509]; GO:0046872; GO:0043169; GO:0043167; GO:0005488; GO:0003674 [GO:0005576]; GO:0005575 [GO:0006508]; GO:0019538; GO:0043170; GO:0044238; GO:0071704; GO:0008152; GO:0008150 [GO:0006956]; GO:0002252; GO:0002253; GO:0006959; GO:0072376; GO:0002376; GO:00507…	80.198	5.96045
W5PAJ2	Uncharacterized protein OS=Ovis aries GN=PSAP PE=4 SV=1 - [W5PAJ2_SHEEP]	57.9341	24.95	12	[GO:0005764]; GO:0000323; GO:0005773; GO:0043231; GO:0044444; GO:0043227; GO:0043229; GO:0005737; GO:0044424; GO:0043226; GO:0005622; GO:0044464; GO:0005575; GO:0005623 [GO:0006629]; GO:0044238; GO:0044710; GO:0071704; GO:0008152; GO:0044699; GO:0008150 [GO:0006665]; GO:0006643; GO:1901564; GO:0044255; GO:0006807; GO:0071704; GO:0006629; GO:0044237; GO:0044763; GO:0008152; GO:0044238; GO:0044710;…	58.0857	5.10986
Q9XSM0	Prostaglandin-H2 D-isomerase OS=Ovis aries GN=PTGDS PE=1 SV=1 - [PTGDS_SHEEP]	55.919	14.66	2	[GO:0001516]; GO:0006693; GO:0046457; GO:0006692; GO:0006636; GO:0046456; GO:0006690; GO:0033559; GO:0006633; GO:0046394; GO:1901570; GO:0019752; GO:1901568; GO:0006631; GO:0008610; GO:0072330; GO:0016053; GO:0044711; GO:1901576; GO:0043436; GO:0044710; GO:0071704; GO:0032787; GO:0044255; GO:0006629; GO:0006082; GO:0044249; GO:0044283; GO:0009058; GO:0008152; GO:0044699; GO:0044237; GO:0044763; G…	21.1696	6.55127
W5PFF9	Uncharacterized protein OS=Ovis aries PE=4 SV=1 - [W5PFF9_SHEEP]	54.5928	11.99	13		137.948	6.93213
W5PSD8	Uncharacterized protein OS=Ovis aries GN=GP2 PE=4 SV=1 - [W5PSD8_SHEEP]	54.0255	26.45	11	[GO:0005576]; GO:0005575	58.9942	4.85596
W5Q6L5	Uncharacterized protein (Fragment) OS=Ovis aries GN=MATN3 PE=4 SV=1 - [W5Q6L5_SHEEP]	53.0596	21.06	7	[GO:0005515]; GO:0005488; GO:0003674	53.0144	6.15088
W5QGD1	L-lactate dehydrogenase OS=Ovis aries GN=LDHB PE=3 SV=1 - [W5QGD1_SHEEP]	53.0465	24.63	8	[GO:0003824]; GO:0003674 [GO:0004459]; GO:0004457; GO:0016616; GO:0016614; GO:0016491; GO:0003824; GO:0003674 [GO:0005737]; GO:0044424; GO:0005622; GO:0044464; GO:0005575; GO:0005623 [GO:0005975]; GO:0044238; GO:0071704; GO:0008152; GO:0008150 [GO:0006096]; GO:0006091; GO:0044724; GO:0044763; GO:0044237; GO:0016052; GO:0044712; GO:0044723; GO:0009987; GO:0044699; GO:0008152; GO:0005975; GO:190157…	36.8133	6.23975
W5NYA1	Uncharacterized protein OS=Ovis aries GN=CFB PE=3 SV=1 - [W5NYA1_SHEEP]	52.6913	15.46	9	[GO:0003824]; GO:0003674 [GO:0004252]; GO:0004175; GO:0008236; GO:0070011; GO:0017171; GO:0008233; GO:0016787; GO:0003824; GO:0003674 [GO:0005576]; GO:0005575 [GO:0006508]; GO:0019538; GO:0043170; GO:0044238; GO:0071704; GO:0008152; GO:0008150 [GO:0006956]; GO:0002252; GO:0002253; GO:0006959; GO:0072376; GO:0002376; GO:0050778; GO:0006955; GO:0019538; GO:0044710; GO:0050896; GO:0008150; GO:000268…	80.5787	8.33838
W5PDG3	Glyceraldehyde-3-phosphate dehydrogenase OS=Ovis aries GN=GAPDH PE=3 SV=1 - [W5PDG3_SHEEP]	52.1872	28.14	8	[GO:0006006]; GO:0019318; GO:0005996; GO:0044723; GO:0005975; GO:0044710; GO:0044238; GO:0071704; GO:0008152; GO:0044699; GO:0008150 [GO:0016491]; GO:0003824; GO:0003674 [GO:0016620]; GO:0016903; GO:0016491; GO:0003824; GO:0003674 [GO:0050661]; GO:0000166; GO:0050662; GO:0036094; GO:1901265; GO:0048037; GO:0005488; GO:0097159; GO:1901363; GO:0003674 [GO:0051287]; GO:0000166; GO:0050662; GO:003609…	36.0134	8.35303
W5Q7J0	Uncharacterized protein (Fragment) OS=Ovis aries GN=APOB PE=4 SV=1 - [W5Q7J0_SHEEP]	52.08	5.89	23	[GO:0005319]; GO:0022892; GO:0005215; GO:0003674 [GO:0006869]; GO:0010876; GO:0044765; GO:0071702; GO:0033036; GO:0006810; GO:0044699; GO:0051179; GO:0051234; GO:0008150	513.839	7.12256
W5Q0C0	Uncharacterized protein OS=Ovis aries GN=PLOD3 PE=4 SV=1 - [W5Q0C0_SHEEP]	50.5854	21.85	13	[GO:0005506]; GO:0046914; GO:0046872; GO:0043169; GO:0043167; GO:0005488; GO:0003674 [GO:0005783]; GO:0012505; GO:0043231; GO:0044444; GO:0044464; GO:0043227; GO:0043229; GO:0005737; GO:0044424; GO:0005575; GO:0005623; GO:0043226; GO:0005622 [GO:0008475]; GO:0070815; GO:0016706; GO:0016705; GO:0051213; GO:0016491; GO:0003824; GO:0003674 [GO:0016491]; GO:0003824; GO:0003674 [GO:0016705]; GO:001649…	86.3144	6.50732
P0CG55	Polyubiquitin-B OS=Ovis aries GN=UBB PE=2 SV=1 - [UBB_SHEEP]	50.4661	69.51	5	[GO:0005515]; GO:0005488; GO:0003674 [GO:0005634]; GO:0043231; GO:0043227; GO:0043229; GO:0043226; GO:0044424; GO:0005575; GO:0005622; GO:0044464; GO:0005623 [GO:0005737]; GO:0044424; GO:0005622; GO:0044464; GO:0005575; GO:0005623	34.3054	7.47412
W5PSC1	Uncharacterized protein (Fragment) OS=Ovis aries PE=4 SV=1 - [W5PSC1_SHEEP]	49.556	39.44	4	[GO:0005515]; GO:0005488; GO:0003674	14.429	7.75244
P32262	Antithrombin-III OS=Ovis aries GN=SERPINC1 PE=2 SV=1 - [ANT3_SHEEP]	47.044	18.92	9	[GO:0004867]; GO:0004866; GO:0030414; GO:0061135; GO:0004857; GO:0061134; GO:0030234; GO:0003674 [GO:0005576]; GO:0005575 [GO:0005615]; GO:0044421; GO:0005575; GO:0005576 [GO:0007596]; GO:0007599; GO:0042060; GO:0050817; GO:0050878; GO:0009611; GO:0044707; GO:0065008; GO:0006950; GO:0032501; GO:0044699; GO:0065007; GO:0050896; GO:0008150 [GO:0007599]; GO:0050878; GO:0044707; GO:0065008; GO:003250…	52.4658	6.85889
W5P1L7	Uncharacterized protein OS=Ovis aries GN=F2 PE=3 SV=1 - [W5P1L7_SHEEP]	46.1461	22.67	11	[GO:0003824]; GO:0003674 [GO:0004252]; GO:0004175; GO:0008236; GO:0070011; GO:0017171; GO:0008233; GO:0016787; GO:0003824; GO:0003674 [GO:0005509]; GO:0046872; GO:0043169; GO:0043167; GO:0005488; GO:0003674 [GO:0005576]; GO:0005575 [GO:0006508]; GO:0019538; GO:0043170; GO:0044238; GO:0071704; GO:0008152; GO:0008150 [GO:0007596]; GO:0007599; GO:0042060; GO:0050817; GO:0050878; GO:0009611; GO:00447…	74.5025	6.04932
W5P9E2	Uncharacterized protein OS=Ovis aries PE=3 SV=1 - [W5P9E2_SHEEP]	45.6111	27.64	11	[GO:0005615]; GO:0044421; GO:0005575; GO:0005576	46.9677	5.45264
Q29524	Lipoprotein lipase OS=Ovis aries GN=LPL PE=2 SV=1 - [LIPL_SHEEP]	45.4596	17.57	9	[GO:0003824]; GO:0003674 [GO:0004465]; GO:0004806; GO:0016298; GO:0052689; GO:0016788; GO:0016787; GO:0003824; GO:0003674 [GO:0004806]; GO:0016298; GO:0052689; GO:0016788; GO:0016787; GO:0003824; GO:0003674 [GO:0005102]; GO:0005515; GO:0005488; GO:0003674 [GO:0005515]; GO:0005488; GO:0003674 [GO:0005576]; GO:0005575 [GO:0005615]; GO:0044421; GO:0005575; GO:0005576 [GO:0005886]; GO:0016020; GO:004…	53.5541	8.66064
W5QFB2	Uncharacterized protein OS=Ovis aries GN=OLFML3 PE=4 SV=1 - [W5QFB2_SHEEP]	44.409	19.95	6	[GO:0005515]; GO:0005488; GO:0003674	45.8673	6.80029
W5PAL4	Uncharacterized protein OS=Ovis aries GN=CD5L PE=4 SV=1 - [W5PAL4_SHEEP]	43.2334	15	2	[GO:0005044]; GO:0038024; GO:0004872; GO:0003674 [GO:0006898]; GO:0006897; GO:0016192; GO:0006810; GO:0051234; GO:0008150; GO:0051179 [GO:0016020]; GO:0005575	37.6461	5.05908
W5PL83	Uncharacterized protein OS=Ovis aries GN=CHRDL2 PE=4 SV=1 - [W5PL83_SHEEP]	42.9413	23.26	8	[GO:0005515]; GO:0005488; GO:0003674	47.6793	8.1333
Q6QAT4	Beta-2-microglobulin OS=Ovis aries GN=B2M PE=3 SV=1 - [B2MG_SHEEP]	42.3218	26.27	4	[GO:0001916]; GO:0001912; GO:0001913; GO:0001914; GO:0002711; GO:0001909; GO:0001910; GO:0002705; GO:0031343; GO:0002456; GO:0044699; GO:0002709; GO:0002708; GO:0002824; GO:0001906; GO:0002443; GO:0002703; GO:0031341; GO:0002699; GO:0048518; GO:0002449; GO:0002460; GO:0008150; GO:0002706; GO:0002822; GO:0002821; GO:0002252; GO:0002697; GO:0050789; GO:0002684; GO:0002250; GO:0002819; GO:0050778; G…	13.4559	6.52197
W5QHU9	Peptidyl-prolyl cis-trans isomerase OS=Ovis aries GN=PPIB PE=3 SV=1 - [W5QHU9_SHEEP]	41.3761	45.37	10	[GO:0000413]; GO:0018208; GO:0018193; GO:0006464; GO:0036211; GO:0044267; GO:0019538; GO:0043412; GO:0044260; GO:0043170; GO:0044238; GO:0044237; GO:0071704; GO:0008152; GO:0009987; GO:0008150 [GO:0003755]; GO:0016859; GO:0016853; GO:0003824; GO:0003674 [GO:0006457]; GO:0044267; GO:0019538; GO:0044260; GO:0043170; GO:0044238; GO:0044237; GO:0071704; GO:0008152; GO:0009987; GO:0008150 [GO:0016853]…	23.7145	9.31982
W5PDD0	Uncharacterized protein (Fragment) OS=Ovis aries GN=LCP1 PE=4 SV=1 - [W5PDD0_SHEEP]	40.9399	16.08	8	[GO:0003779]; GO:0008092; GO:0005515; GO:0005488; GO:0003674 [GO:0005509]; GO:0046872; GO:0043169; GO:0043167; GO:0005488; GO:0003674 [GO:0005515]; GO:0005488; GO:0003674	70.394	5.50342
W5PGT6	Uncharacterized protein OS=Ovis aries GN=C6 PE=4 SV=1 - [W5PGT6_SHEEP]	40.9348	12.42	11	[GO:0005515]; GO:0005488; GO:0003674 [GO:0005579]; GO:0005887; GO:0044459; GO:0046930; GO:0016021; GO:0031226; GO:0005886; GO:0044425; GO:0044464; GO:0043234; GO:0031224; GO:0016020; GO:0071944; GO:0005575; GO:0005623; GO:0032991 [GO:0006955]; GO:0002376; GO:0050896; GO:0008150	104.838	6.99072
W5NZ70	Uncharacterized protein (Fragment) OS=Ovis aries GN=LGALS3BP PE=4 SV=1 - [W5NZ70_SHEEP]	39.7851	23.69	11	[GO:0005044]; GO:0038024; GO:0004872; GO:0003674 [GO:0005515]; GO:0005488; GO:0003674 [GO:0006898]; GO:0006897; GO:0016192; GO:0006810; GO:0051234; GO:0008150; GO:0051179 [GO:0016020]; GO:0005575	59.8246	5.19873
W5QH23	Uncharacterized protein OS=Ovis aries GN=MASP1 PE=3 SV=1 - [W5QH23_SHEEP]	39.2993	14.29	7	[GO:0003824]; GO:0003674 [GO:0004252]; GO:0004175; GO:0008236; GO:0070011; GO:0017171; GO:0008233; GO:0016787; GO:0003824; GO:0003674 [GO:0005509]; GO:0046872; GO:0043169; GO:0043167; GO:0005488; GO:0003674 [GO:0006508]; GO:0019538; GO:0043170; GO:0044238; GO:0071704; GO:0008152; GO:0008150 [GO:0008233]; GO:0016787; GO:0003824; GO:0003674 [GO:0016787]; GO:0003824; GO:0003674	65.5788	5.42725
W5P7W2	Uncharacterized protein (Fragment) OS=Ovis aries GN=SDF4 PE=4 SV=1 - [W5P7W2_SHEEP]	39.2401	25.64	10	[GO:0005509]; GO:0046872; GO:0043169; GO:0043167; GO:0005488; GO:0003674	40.3598	4.91943
W5PDJ6	Glutathione peroxidase (Fragment) OS=Ovis aries GN=GPX3 PE=3 SV=1 - [W5PDJ6_SHEEP]	39.137	51.66	6	[GO:0004601]; GO:0016209; GO:0016684; GO:0003674; GO:0016491; GO:0003824 [GO:0004602]; GO:0004601; GO:0016209; GO:0016684; GO:0003674; GO:0016491; GO:0003824 [GO:0006979]; GO:0006950; GO:0050896; GO:0008150 [GO:0016491]; GO:0003824; GO:0003674 [GO:0055114]; GO:0044710; GO:0008152; GO:0044699; GO:0008150	17.3208	7.28369
W5NQW9	Uncharacterized protein OS=Ovis aries GN=LOC101104482 PE=4 SV=1 - [W5NQW9_SHEEP]	38.997	10.06	13	[GO:0004866]; GO:0030414; GO:0061135; GO:0004857; GO:0061134; GO:0030234; GO:0003674 [GO:0005576]; GO:0005575 [GO:0005615]; GO:0044421; GO:0005575; GO:0005576 [GO:0010951]; GO:0010466; GO:0052548; GO:0051346; GO:0052547; GO:0043086; GO:0051336; GO:0030162; GO:0044092; GO:0050790; GO:0006508; GO:0070613; GO:0065009; GO:0019222; GO:0019538; GO:0010468; GO:0016485; GO:0051246; GO:0065007; GO:0008152…	165.502	6.48096
W5PVZ9	Uncharacterized protein OS=Ovis aries GN=DAG1 PE=4 SV=1 - [W5PVZ9_SHEEP]	38.6307	13.22	9	[GO:0005509]; GO:0046872; GO:0043169; GO:0043167; GO:0005488; GO:0003674 [GO:0007016]; GO:0007010; GO:0032507; GO:1902589; GO:0006996; GO:0034613; GO:0045185; GO:0051651; GO:0044763; GO:0009987; GO:0016043; GO:0008104; GO:0070727; GO:0051235; GO:0051641; GO:0044699; GO:0008150; GO:0071840; GO:0033036; GO:0051179; GO:0065008; GO:0065007 [GO:0016010]; GO:0043234; GO:0044459; GO:0032991; GO:0005886;…	97.8528	8.77783
W5Q5Q6	Uncharacterized protein OS=Ovis aries GN=COL14A1 PE=4 SV=1 - [W5Q5Q6_SHEEP]	38.2295	9.06	12	[GO:0005515]; GO:0005488; GO:0003674	180.414	5.2876
W5PXC8	Uncharacterized protein OS=Ovis aries GN=SERPINF2 PE=3 SV=1 - [W5PXC8_SHEEP]	37.7373	6.92	3	[GO:0005615]; GO:0044421; GO:0005575; GO:0005576	54.5761	6.34131
W5PMM7	Protein disulfide-isomerase (Fragment) OS=Ovis aries GN=PDIA3 PE=3 SV=1 - [W5PMM7_SHEEP]	36.5143	16.7	6	[GO:0003756]; GO:0016864; GO:0016860; GO:0016853; GO:0003824; GO:0003674 [GO:0005783]; GO:0012505; GO:0043231; GO:0044444; GO:0044464; GO:0043227; GO:0043229; GO:0005737; GO:0044424; GO:0005575; GO:0005623; GO:0043226; GO:0005622 [GO:0006457]; GO:0044267; GO:0019538; GO:0044260; GO:0043170; GO:0044238; GO:0044237; GO:0071704; GO:0008152; GO:0009987; GO:0008150 [GO:0008152]; GO:0008150 [GO:0016853…	50.8777	6.99072
W5P1X9	Fructose-bisphosphate aldolase OS=Ovis aries GN=ALDOA PE=3 SV=1 - [W5P1X9_SHEEP]	36.186	29.67	8	[GO:0003824]; GO:0003674 [GO:0004332]; GO:0016832; GO:0016830; GO:0016829; GO:0003824; GO:0003674 [GO:0006096]; GO:0006091; GO:0044724; GO:0044763; GO:0044237; GO:0016052; GO:0044712; GO:0044723; GO:0009987; GO:0044699; GO:0008152; GO:0005975; GO:1901575; GO:0009056; GO:0044710; GO:0008150; GO:0044238; GO:0071704 [GO:0016829]; GO:0003824; GO:0003674	39.4113	8.19189
W5Q9A2	Uncharacterized protein (Fragment) OS=Ovis aries GN=AZGP1 PE=3 SV=1 - [W5Q9A2_SHEEP]	35.8002	26.2	9	[GO:0001916]; GO:0001912; GO:0001913; GO:0001914; GO:0002711; GO:0001909; GO:0001910; GO:0002705; GO:0031343; GO:0002456; GO:0044699; GO:0002709; GO:0002708; GO:0002824; GO:0001906; GO:0002443; GO:0002703; GO:0031341; GO:0002699; GO:0048518; GO:0002449; GO:0002460; GO:0008150; GO:0002706; GO:0002822; GO:0002821; GO:0002252; GO:0002697; GO:0050789; GO:0002684; GO:0002250; GO:0002819; GO:0050778; G…	35.3945	6.02393
W5NUE3	Uncharacterized protein OS=Ovis aries GN=PRDX1 PE=4 SV=1 - [W5NUE3_SHEEP]	35.7604	24.38	5	[GO:0016209]; GO:0003674 [GO:0016491]; GO:0003824; GO:0003674 [GO:0051920]; GO:0016705; GO:0016491; GO:0003824; GO:0003674 [GO:0055114]; GO:0044710; GO:0008152; GO:0044699; GO:0008150	27.1128	8.90967
W5P1I2	Uncharacterized protein OS=Ovis aries GN=LIPG PE=3 SV=1 - [W5P1I2_SHEEP]	35.2756	16.2	7	[GO:0003824]; GO:0003674 [GO:0004465]; GO:0004806; GO:0016298; GO:0052689; GO:0016788; GO:0016787; GO:0003824; GO:0003674 [GO:0005515]; GO:0005488; GO:0003674 [GO:0005576]; GO:0005575 [GO:0006629]; GO:0044238; GO:0044710; GO:0071704; GO:0008152; GO:0044699; GO:0008150 [GO:0016787]; GO:0003824; GO:0003674	56.5023	7.47412
W5Q3W1	Uncharacterized protein (Fragment) OS=Ovis aries GN=AEBP1 PE=4 SV=1 - [W5Q3W1_SHEEP]	34.8317	5.96	6	[GO:0004181]; GO:0004180; GO:0008235; GO:0008238; GO:0008237; GO:0070011; GO:0008233; GO:0016787; GO:0003824; GO:0003674 [GO:0006508]; GO:0019538; GO:0043170; GO:0044238; GO:0071704; GO:0008152; GO:0008150 [GO:0007155]; GO:0022610; GO:0008150 [GO:0008270]; GO:0046914; GO:0046872; GO:0043169; GO:0043167; GO:0005488; GO:0003674	122.921	5.70654
W5NQ46	Fibrinogen beta chain OS=Ovis aries GN=FGB PE=4 SV=1 - [W5NQ46_SHEEP]	33.6503	17.21	7	[GO:0005102]; GO:0005515; GO:0005488; GO:0003674 [GO:0005577]; GO:0005615; GO:0043234; GO:0044421; GO:0032991; GO:0005575; GO:0005576 [GO:0007165]; GO:0007154; GO:0044700; GO:0050794; GO:0051716; GO:0044763; GO:0023052; GO:0044699; GO:0009987; GO:0050789; GO:0050896; GO:0008150; GO:0065007 [GO:0030168]; GO:0001775; GO:0007596; GO:0044763; GO:0007599; GO:0042060; GO:0050817; GO:0009987; GO:0044699…	56.6047	7.72314
W5QG24	Uncharacterized protein (Fragment) OS=Ovis aries GN=PPT1 PE=4 SV=1 - [W5QG24_SHEEP]	33.4104	19.87	6	[GO:0006464]; GO:0036211; GO:0044267; GO:0019538; GO:0043412; GO:0044260; GO:0043170; GO:0044238; GO:0044237; GO:0071704; GO:0008152; GO:0009987; GO:0008150 [GO:0008474]; GO:0016790; GO:0098599; GO:0016788; GO:0016787; GO:0003824; GO:0003674	34.1313	6.7124
W5PH81	Uncharacterized protein OS=Ovis aries GN=C7 PE=4 SV=1 - [W5PH81_SHEEP]	33.3963	14.1	9	[GO:0005515]; GO:0005488; GO:0003674 [GO:0005579]; GO:0005887; GO:0044459; GO:0046930; GO:0016021; GO:0031226; GO:0005886; GO:0044425; GO:0044464; GO:0043234; GO:0031224; GO:0016020; GO:0071944; GO:0005575; GO:0005623; GO:0032991 [GO:0006955]; GO:0002376; GO:0050896; GO:0008150	93.3317	7.10791
W5P9M9	Uncharacterized protein OS=Ovis aries GN=LOC101103862 PE=3 SV=1 - [W5P9M9_SHEEP]	32.5523	23.79	10	[GO:0005615]; GO:0044421; GO:0005575; GO:0005576	44.3595	6.21436
W5PMY0	Uncharacterized protein OS=Ovis aries GN=PLA2G7 PE=4 SV=1 - [W5PMY0_SHEEP]	31.8129	13.74	6	[GO:0003847]; GO:0052689; GO:0016788; GO:0016787; GO:0003824; GO:0003674 [GO:0016042]; GO:0006629; GO:0044712; GO:1901575; GO:0044238; GO:0044710; GO:0071704; GO:0009056; GO:0008152; GO:0044699; GO:0008150	50.1454	6.90283
W5PG41	Uncharacterized protein OS=Ovis aries GN=H6PD PE=4 SV=1 - [W5PG41_SHEEP]	31.6969	11.47	8	[GO:0004345]; GO:0016616; GO:0016614; GO:0016491; GO:0003824; GO:0003674 [GO:0005975]; GO:0044238; GO:0071704; GO:0008152; GO:0008150 [GO:0006006]; GO:0019318; GO:0005996; GO:0044723; GO:0005975; GO:0044710; GO:0044238; GO:0071704; GO:0008152; GO:0044699; GO:0008150 [GO:0050661]; GO:0000166; GO:0050662; GO:0036094; GO:1901265; GO:0048037; GO:0005488; GO:0097159; GO:1901363; GO:0003674 [GO:0055114…	86.6713	6.7417
W5Q955	Uncharacterized protein OS=Ovis aries GN=ERAP2 PE=4 SV=1 - [W5Q955_SHEEP]	31.6719	11.51	10	[GO:0006508]; GO:0019538; GO:0043170; GO:0044238; GO:0071704; GO:0008152; GO:0008150 [GO:0008237]; GO:0070011; GO:0008233; GO:0016787; GO:0003824; GO:0003674 [GO:0008270]; GO:0046914; GO:0046872; GO:0043169; GO:0043167; GO:0005488; GO:0003674	109.565	6.72705
W5PY51	Uncharacterized protein (Fragment) OS=Ovis aries GN=CYR61 PE=4 SV=1 - [W5PY51_SHEEP]	31.1939	21.47	7	[GO:0001558]; GO:0016049; GO:0040008; GO:0050794; GO:0051128; GO:0040007; GO:0044763; GO:0050789; GO:0009987; GO:0016043; GO:0008150; GO:0044699; GO:0065007; GO:0071840 [GO:0005515]; GO:0005488; GO:0003674 [GO:0005520]; GO:0019838; GO:0005515; GO:0005488; GO:0003674 [GO:0005576]; GO:0005575	41.948	8.07471
W5PIP4	Uncharacterized protein OS=Ovis aries GN=AZU1 PE=3 SV=1 - [W5PIP4_SHEEP]	31.11	21.05	5	[GO:0003824]; GO:0003674 [GO:0004252]; GO:0004175; GO:0008236; GO:0070011; GO:0017171; GO:0008233; GO:0016787; GO:0003824; GO:0003674 [GO:0006508]; GO:0019538; GO:0043170; GO:0044238; GO:0071704; GO:0008152; GO:0008150	26.6289	11.1362
W5Q9W2	Uncharacterized protein OS=Ovis aries PE=4 SV=1 - [W5Q9W2_SHEEP]	30.9791	25.3	4	[GO:0005515]; GO:0005488; GO:0003674	17.1732	8.1626
W5Q0F3	Uncharacterized protein (Fragment) OS=Ovis aries GN=TGFBI PE=4 SV=1 - [W5Q0F3_SHEEP]	30.4982	20	10	[GO:0005515]; GO:0005488; GO:0003674	70.3193	6.72705
W5Q0V2	Uncharacterized protein (Fragment) OS=Ovis aries GN=BTD PE=4 SV=1 - [W5Q0V2_SHEEP]	30.1155	12.32	5	[GO:0006807]; GO:0008152; GO:0008150 [GO:0016810]; GO:0016787; GO:0003824; GO:0003674 [GO:0016811]; GO:0016810; GO:0016787; GO:0003824; GO:0003674	53.4613	6.50732
Q009B1	ATP-binding cassette sub-family G member 2 OS=Ovis aries GN=ABCG2 PE=2 SV=1 - [Q009B1_SHEEP]	29.5283	7.75	5	[GO:0000166]; GO:0036094; GO:1901265; GO:0005488; GO:0097159; GO:1901363; GO:0003674 [GO:0005524]; GO:0032550; GO:0032559; GO:0035639; GO:0001883; GO:0032549; GO:0030554; GO:0032555; GO:0043168; GO:1901265; GO:0001882; GO:0017076; GO:0032553; GO:0043167; GO:0097159; GO:1901363; GO:0036094; GO:0097367; GO:0000166; GO:0005488; GO:0003674 [GO:0006200]; GO:0009154; GO:0009169; GO:0009207; GO:0046034;…	73.126	8.57275
W5P6Q8	Uncharacterized protein OS=Ovis aries GN=PLOD2 PE=4 SV=1 - [W5P6Q8_SHEEP]	29.4999	13.79	10	[GO:0005506]; GO:0046914; GO:0046872; GO:0043169; GO:0043167; GO:0005488; GO:0003674 [GO:0005783]; GO:0012505; GO:0043231; GO:0044444; GO:0044464; GO:0043227; GO:0043229; GO:0005737; GO:0044424; GO:0005575; GO:0005623; GO:0043226; GO:0005622 [GO:0008475]; GO:0070815; GO:0016706; GO:0016705; GO:0051213; GO:0016491; GO:0003824; GO:0003674 [GO:0016491]; GO:0003824; GO:0003674 [GO:0016705]; GO:001649…	96.423	7.26904
W5PW21	Uncharacterized protein OS=Ovis aries GN=ITIH2 PE=4 SV=1 - [W5PW21_SHEEP]	29.1042	5.29	6	[GO:0004867]; GO:0004866; GO:0030414; GO:0061135; GO:0004857; GO:0061134; GO:0030234; GO:0003674 [GO:0010951]; GO:0010466; GO:0052548; GO:0051346; GO:0052547; GO:0043086; GO:0051336; GO:0030162; GO:0044092; GO:0050790; GO:0006508; GO:0070613; GO:0065009; GO:0019222; GO:0019538; GO:0010468; GO:0016485; GO:0051246; GO:0065007; GO:0008152; GO:0050789; GO:0043170; GO:0044238; GO:0010467; GO:0060255; …	105.914	7.66455
W5PDE5	Uncharacterized protein OS=Ovis aries GN=LOC101120001 PE=4 SV=1 - [W5PDE5_SHEEP]	28.721	35.18	7		22.3803	7.25439
W5P3H8	Uncharacterized protein OS=Ovis aries GN=IGF2R PE=4 SV=1 - [W5P3H8_SHEEP]	27.8055	3.86	9	[GO:0005215]; GO:0003674 [GO:0005737]; GO:0044424; GO:0005622; GO:0044464; GO:0005575; GO:0005623 [GO:0006810]; GO:0051234; GO:0008150; GO:0051179 [GO:0016021]; GO:0031224; GO:0044425; GO:0005575; GO:0016020	271.523	5.79541
W5NXP3	Uncharacterized protein (Fragment) OS=Ovis aries GN=LOC101111083 PE=3 SV=1 - [W5NXP3_SHEEP]	27.5157	16.59	5	[GO:0005615]; GO:0044421; GO:0005575; GO:0005576	22.7368	4.85596
W5PG45	Uncharacterized protein OS=Ovis aries GN=MXRA5 PE=4 SV=1 - [W5PG45_SHEEP]	27.239	4.58	11	[GO:0005515]; GO:0005488; GO:0003674	303.544	8.30908
W5PIN6	L-lactate dehydrogenase OS=Ovis aries GN=LDHA PE=3 SV=1 - [W5PIN6_SHEEP]	27.0025	24.1	6	[GO:0003824]; GO:0003674 [GO:0004459]; GO:0004457; GO:0016616; GO:0016614; GO:0016491; GO:0003824; GO:0003674 [GO:0005737]; GO:0044424; GO:0005622; GO:0044464; GO:0005575; GO:0005623 [GO:0005975]; GO:0044238; GO:0071704; GO:0008152; GO:0008150 [GO:0006096]; GO:0006091; GO:0044724; GO:0044763; GO:0044237; GO:0016052; GO:0044712; GO:0044723; GO:0009987; GO:0044699; GO:0008152; GO:0005975; GO:190157…	36.5743	8.00146
W5PD71	Uncharacterized protein OS=Ovis aries GN=CRP PE=4 SV=1 - [W5PD71_SHEEP]	26.5484	26.34	5		25.2588	6.771
W5QD08	Uncharacterized protein OS=Ovis aries GN=LAMC1 PE=4 SV=1 - [W5QD08_SHEEP]	26.4973	7.76	10		177.835	5.10986
W5PZD0	Uncharacterized protein OS=Ovis aries GN=LOC101110099 PE=4 SV=1 - [W5PZD0_SHEEP]	26.3898	29.73	3		12.5618	9.12939
W5Q1W2	Uncharacterized protein OS=Ovis aries GN=SDCBP PE=4 SV=1 - [W5Q1W2_SHEEP]	25.6432	10.56	4	[GO:0005515]; GO:0005488; GO:0003674	38.6469	9.34912
W5P6M9	Uncharacterized protein OS=Ovis aries GN=CPXM1 PE=4 SV=1 - [W5P6M9_SHEEP]	25.3448	12.93	7	[GO:0004181]; GO:0004180; GO:0008235; GO:0008238; GO:0008237; GO:0070011; GO:0008233; GO:0016787; GO:0003824; GO:0003674 [GO:0006508]; GO:0019538; GO:0043170; GO:0044238; GO:0071704; GO:0008152; GO:0008150 [GO:0007155]; GO:0022610; GO:0008150 [GO:0008270]; GO:0046914; GO:0046872; GO:0043169; GO:0043167; GO:0005488; GO:0003674	81.318	6.60986
W5Q8K4	Uncharacterized protein OS=Ovis aries GN=SLC3A2 PE=4 SV=1 - [W5Q8K4_SHEEP]	25.1704	18.72	7	[GO:0003824]; GO:0003674 [GO:0005975]; GO:0044238; GO:0071704; GO:0008152; GO:0008150 [GO:0043169]; GO:0043167; GO:0005488; GO:0003674	63.2984	5.07178
W5PLB7	Uncharacterized protein OS=Ovis aries GN=PGLYRP1 PE=4 SV=1 - [W5PLB7_SHEEP]	24.5878	16.1	3	[GO:0008270]; GO:0046914; GO:0046872; GO:0043169; GO:0043167; GO:0005488; GO:0003674 [GO:0008745]; GO:0016811; GO:0016810; GO:0016787; GO:0003824; GO:0003674 [GO:0009253]; GO:0000270; GO:0006027; GO:0030203; GO:0006026; GO:0006022; GO:0009057; GO:1901136; GO:1901565; GO:0043170; GO:1901135; GO:1901564; GO:1901575; GO:0071704; GO:0006807; GO:0009056; GO:0008152; GO:0008150	22.6175	9.31982
W5NTW3	Uncharacterized protein (Fragment) OS=Ovis aries GN=ITIH1 PE=4 SV=1 - [W5NTW3_SHEEP]	24.4044	4.82	4	[GO:0004867]; GO:0004866; GO:0030414; GO:0061135; GO:0004857; GO:0061134; GO:0030234; GO:0003674 [GO:0010951]; GO:0010466; GO:0052548; GO:0051346; GO:0052547; GO:0043086; GO:0051336; GO:0030162; GO:0044092; GO:0050790; GO:0006508; GO:0070613; GO:0065009; GO:0019222; GO:0019538; GO:0010468; GO:0016485; GO:0051246; GO:0065007; GO:0008152; GO:0050789; GO:0043170; GO:0044238; GO:0010467; GO:0060255; …	101.592	7.26904
W5PN97	Uncharacterized protein OS=Ovis aries GN=CLEC3B PE=4 SV=1 - [W5PN97_SHEEP]	24.1747	32.68	5	[GO:0030246]; GO:0005488; GO:0003674	22.2531	5.64307
W5PFL8	Tetraspanin (Fragment) OS=Ovis aries GN=CD9 PE=3 SV=1 - [W5PFL8_SHEEP]	23.2558	19.63	4	[GO:0016020]; GO:0005575 [GO:0016021]; GO:0031224; GO:0044425; GO:0005575; GO:0016020	24.2623	5.37646
W5QH54	Uncharacterized protein OS=Ovis aries GN=FETUB PE=4 SV=1 - [W5QH54_SHEEP]	23.0287	12.4	4	[GO:0004869]; GO:0004866; GO:0030414; GO:0061135; GO:0004857; GO:0061134; GO:0030234; GO:0003674 [GO:0005615]; GO:0044421; GO:0005575; GO:0005576 [GO:0010951]; GO:0010466; GO:0052548; GO:0051346; GO:0052547; GO:0043086; GO:0051336; GO:0030162; GO:0044092; GO:0050790; GO:0006508; GO:0070613; GO:0065009; GO:0019222; GO:0019538; GO:0010468; GO:0016485; GO:0051246; GO:0065007; GO:0008152; GO:0050789;…	42.5632	7.44482
W5P3R8	Uncharacterized protein OS=Ovis aries GN=CPQ PE=4 SV=1 - [W5P3R8_SHEEP]	22.3016	7.45	4	[GO:0006508]; GO:0019538; GO:0043170; GO:0044238; GO:0071704; GO:0008152; GO:0008150 [GO:0008233]; GO:0016787; GO:0003824; GO:0003674	52.758	6.0874
W5Q1F9	Uncharacterized protein (Fragment) OS=Ovis aries GN=C1QTNF5 PE=4 SV=1 - [W5Q1F9_SHEEP]	22.1239	18.88	3	[GO:0005515]; GO:0005488; GO:0003674	20.8192	5.90967
W5P8E9	Uncharacterized protein (Fragment) OS=Ovis aries GN=CD109 PE=4 SV=1 - [W5P8E9_SHEEP]	22.0898	5.89	6	[GO:0004866]; GO:0030414; GO:0061135; GO:0004857; GO:0061134; GO:0030234; GO:0003674 [GO:0005576]; GO:0005575 [GO:0005615]; GO:0044421; GO:0005575; GO:0005576 [GO:0010951]; GO:0010466; GO:0052548; GO:0051346; GO:0052547; GO:0043086; GO:0051336; GO:0030162; GO:0044092; GO:0050790; GO:0006508; GO:0070613; GO:0065009; GO:0019222; GO:0019538; GO:0010468; GO:0016485; GO:0051246; GO:0065007; GO:0008152…	161.186	5.68115
W5NV14	Uncharacterized protein OS=Ovis aries PE=4 SV=1 - [W5NV14_SHEEP]	21.9804	12.21	3	[GO:0005515]; GO:0005488; GO:0003674	17.705	9.34912
W5Q3I2	Uncharacterized protein OS=Ovis aries GN=GLYCAM1 PE=4 SV=1 - [W5Q3I2_SHEEP]	21.0364	31.82	5		17.0599	5.56689
W5QA64	Uncharacterized protein OS=Ovis aries GN=LOC101119895 PE=4 SV=1 - [W5QA64_SHEEP]	20.5891	28.08	4	[GO:0005515]; GO:0005488; GO:0003674 [GO:0005576]; GO:0005575 [GO:0005581]; GO:0043234; GO:0032991; GO:0005575	21.9986	9.30518
W5PAT6	Uncharacterized protein (Fragment) OS=Ovis aries GN=LOC101113832 PE=4 SV=1 - [W5PAT6_SHEEP]	20.5784	4.11	7	[GO:0005515]; GO:0005488; GO:0003674 [GO:0005605]; GO:0005604; GO:0044420; GO:0044421; GO:0005578; GO:0005575; GO:0031012; GO:0005576 [GO:0007213]; GO:0007186; GO:0007166; GO:0007165; GO:0007154; GO:0044700; GO:0050794; GO:0051716; GO:0044763; GO:0023052; GO:0044699; GO:0009987; GO:0050789; GO:0050896; GO:0008150; GO:0065007 [GO:0043113]; GO:0072657; GO:0034613; GO:0044802; GO:1902580; GO:0008104…	215.585	5.93506
W5P1J8	Amine oxidase OS=Ovis aries GN=LOC101113086 PE=3 SV=1 - [W5P1J8_SHEEP]	20.5163	8.49	6	[GO:0005507]; GO:0046914; GO:0046872; GO:0043169; GO:0043167; GO:0005488; GO:0003674 [GO:0008131]; GO:0016641; GO:0016638; GO:0016491; GO:0003824; GO:0003674 [GO:0009308]; GO:1901564; GO:0006807; GO:0071704; GO:0008152; GO:0008150 [GO:0016491]; GO:0003824; GO:0003674 [GO:0046872]; GO:0043169; GO:0043167; GO:0005488; GO:0003674 [GO:0048038]; GO:0048037; GO:0005488; GO:0003674 [GO:0055114]; GO:0044…	85.1936	6.20166
W5PSZ5	Annexin OS=Ovis aries GN=ANXA1 PE=3 SV=1 - [W5PSZ5_SHEEP]	20.17	23.99	6	[GO:0004859]; GO:0055102; GO:0004857; GO:0030234; GO:0003674 [GO:0005509]; GO:0046872; GO:0043169; GO:0043167; GO:0005488; GO:0003674 [GO:0005544]; GO:0005543; GO:0008289; GO:0043168; GO:0005488; GO:0043167; GO:0003674 [GO:0043086]; GO:0044092; GO:0050790; GO:0065009; GO:0019222; GO:0065007; GO:0008152; GO:0050789; GO:0008150	38.7741	6.58057
W5QI70	Uncharacterized protein (Fragment) OS=Ovis aries GN=CTSS PE=3 SV=1 - [W5QI70_SHEEP]	20.1273	18.13	6	[GO:0006508]; GO:0019538; GO:0043170; GO:0044238; GO:0071704; GO:0008152; GO:0008150 [GO:0008233]; GO:0016787; GO:0003824; GO:0003674 [GO:0008234]; GO:0070011; GO:0008233; GO:0016787; GO:0003824; GO:0003674 [GO:0016787]; GO:0003824; GO:0003674	38.1685	7.62061
W5PDQ0	Uncharacterized protein (Fragment) OS=Ovis aries PE=4 SV=1 - [W5PDQ0_SHEEP]	19.506	10.2	7	[GO:0005044]; GO:0038024; GO:0004872; GO:0003674 [GO:0005576]; GO:0005575 [GO:0006898]; GO:0006897; GO:0016192; GO:0006810; GO:0051234; GO:0008150; GO:0051179 [GO:0016020]; GO:0005575 [GO:0016021]; GO:0031224; GO:0044425; GO:0005575; GO:0016020	121.355	6.22705
W5Q268	Uncharacterized protein OS=Ovis aries GN=APOH PE=4 SV=1 - [W5Q268_SHEEP]	19.4976	19.71	4		38.1306	8.07471
W5PV41	Uncharacterized protein OS=Ovis aries GN=HHIPL2 PE=4 SV=1 - [W5PV41_SHEEP]	19.3983	5.35	4	[GO:0003824]; GO:0003674 [GO:0005975]; GO:0044238; GO:0071704; GO:0008152; GO:0008150 [GO:0016901]; GO:0016614; GO:0016491; GO:0003824; GO:0003674 [GO:0048038]; GO:0048037; GO:0005488; GO:0003674 [GO:0055114]; GO:0044710; GO:0008152; GO:0044699; GO:0008150	85.9076	9.42236
W5PXU6	Uncharacterized protein OS=Ovis aries GN=SERPINF1 PE=3 SV=1 - [W5PXU6_SHEEP]	19.2851	17.79	5	[GO:0005615]; GO:0044421; GO:0005575; GO:0005576	46.0213	7.56201
W5PDK3	Sulfotransferase OS=Ovis aries GN=HS3ST1 PE=3 SV=1 - [W5PDK3_SHEEP]	19.2571	19.87	7	[GO:0008146]; GO:0016782; GO:0016740; GO:0003824; GO:0003674 [GO:0008152]; GO:0008150	36.0357	8.88037
W5NSH8	Uncharacterized protein OS=Ovis aries GN=NPC2 PE=4 SV=1 - [W5NSH8_SHEEP]	19.1663	41.61	4		16.4314	7.98682
W5P3T2	Uncharacterized protein OS=Ovis aries GN=CHID1 PE=4 SV=1 - [W5P3T2_SHEEP]	18.8852	9.61	5	[GO:0005975]; GO:0044238; GO:0071704; GO:0008152; GO:0008150	52.9414	9.65674
C8BKC2	Metallopeptidase inhibitor 3 OS=Ovis aries GN=TIMP3 PE=2 SV=1 - [C8BKC2_SHEEP]	17.9826	27.01	6	[GO:0005515]; GO:0005488; GO:0003674 [GO:0005576]; GO:0005575 [GO:0005604]; GO:0005578; GO:0044420; GO:0044421; GO:0031012; GO:0005575; GO:0005576 [GO:0008191]; GO:0004866; GO:0048551; GO:0030414; GO:0061135; GO:0004857; GO:0010576; GO:0061134; GO:0030234; GO:0003674 [GO:0010951]; GO:0010466; GO:0052548; GO:0051346; GO:0052547; GO:0043086; GO:0051336; GO:0030162; GO:0044092; GO:0050790; GO:000650…	24.1148	8.71924
W5QJA2	Uncharacterized protein (Fragment) OS=Ovis aries GN=CD14 PE=4 SV=1 - [W5QJA2_SHEEP]	17.8876	16.44	4	[GO:0005515]; GO:0005488; GO:0003674	39.3434	5.73193
W5PJR5	Serum amyloid A protein (Fragment) OS=Ovis aries GN=LOC101121216 PE=3 SV=1 - [W5PJR5_SHEEP]	17.6733	14.29	2	[GO:0005576]; GO:0005575 [GO:0006953]; GO:0002526; GO:0006954; GO:0006952; GO:0009611; GO:0006950; GO:0050896; GO:0008150 [GO:0034364]; GO:0034358; GO:0005615; GO:0032994; GO:0044421; GO:0032991; GO:0005575; GO:0005576	15.9439	9.70068
W5PE53	Uncharacterized protein (Fragment) OS=Ovis aries GN=C8B PE=4 SV=1 - [W5PE53_SHEEP]	17.4755	8.2	4	[GO:0005515]; GO:0005488; GO:0003674 [GO:0005579]; GO:0005887; GO:0044459; GO:0046930; GO:0016021; GO:0031226; GO:0005886; GO:0044425; GO:0044464; GO:0043234; GO:0031224; GO:0016020; GO:0071944; GO:0005575; GO:0005623; GO:0032991 [GO:0006955]; GO:0002376; GO:0050896; GO:0008150	68.8659	7.91357
W5QH45	Uncharacterized protein OS=Ovis aries GN=KNG1 PE=4 SV=1 - [W5QH45_SHEEP]	17.3161	8.03	4	[GO:0004869]; GO:0004866; GO:0030414; GO:0061135; GO:0004857; GO:0061134; GO:0030234; GO:0003674 [GO:0010951]; GO:0010466; GO:0052548; GO:0051346; GO:0052547; GO:0043086; GO:0051336; GO:0030162; GO:0044092; GO:0050790; GO:0006508; GO:0070613; GO:0065009; GO:0019222; GO:0019538; GO:0010468; GO:0016485; GO:0051246; GO:0065007; GO:0008152; GO:0050789; GO:0043170; GO:0044238; GO:0010467; GO:0060255; …	48.6592	6.53662
W5Q9K1	Sulfhydryl oxidase OS=Ovis aries GN=QSOX1 PE=4 SV=1 - [W5Q9K1_SHEEP]	17.1994	9.1	6	[GO:0016491]; GO:0003824; GO:0003674 [GO:0016972]; GO:0016670; GO:0016667; GO:0016491; GO:0003824; GO:0003674 [GO:0045454]; GO:0019725; GO:0050794; GO:0042592; GO:0044763; GO:0009987; GO:0050789; GO:0065008; GO:0044699; GO:0008150; GO:0065007 [GO:0055114]; GO:0044710; GO:0008152; GO:0044699; GO:0008150	81.5489	8.96826
W5PG95	Uncharacterized protein (Fragment) OS=Ovis aries GN=HSP70.1 PE=3 SV=1 - [W5PG95_SHEEP]	17.0881	8.55	4	[GO:0000166]; GO:0036094; GO:1901265; GO:0005488; GO:0097159; GO:1901363; GO:0003674 [GO:0005524]; GO:0032550; GO:0032559; GO:0035639; GO:0001883; GO:0032549; GO:0030554; GO:0032555; GO:0043168; GO:1901265; GO:0001882; GO:0017076; GO:0032553; GO:0043167; GO:0097159; GO:1901363; GO:0036094; GO:0097367; GO:0000166; GO:0005488; GO:0003674	70.3572	5.92236
W5PBY2	Uncharacterized protein OS=Ovis aries GN=C4BPA PE=4 SV=1 - [W5PBY2_SHEEP]	16.8793	10.03	5		68.185	6.99072
W5QH58	Uncharacterized protein OS=Ovis aries GN=DNAJB11 PE=4 SV=1 - [W5QH58_SHEEP]	16.7392	7.82	3	[GO:0006457]; GO:0044267; GO:0019538; GO:0044260; GO:0043170; GO:0044238; GO:0044237; GO:0071704; GO:0008152; GO:0009987; GO:0008150 [GO:0051082]; GO:0005515; GO:0005488; GO:0003674	40.4786	6.31592
W5PHQ0	Uncharacterized protein (Fragment) OS=Ovis aries GN=MPO PE=4 SV=1 - [W5PHQ0_SHEEP]	16.5549	3.49	2	[GO:0002149]; GO:0002148; GO:0044283; GO:0043436; GO:0072593; GO:0044281; GO:0044711; GO:0006082; GO:0044237; GO:0044710; GO:0009058; GO:0044763; GO:0071704; GO:0008152; GO:0009987; GO:0044699; GO:0008150 [GO:0004601]; GO:0016209; GO:0016684; GO:0003674; GO:0016491; GO:0003824 [GO:0006952]; GO:0006950; GO:0050896; GO:0008150 [GO:0006979]; GO:0006950; GO:0050896; GO:0008150 [GO:0020037]; GO:004690…	84.3317	9.68604
W5PDR7	Uncharacterized protein OS=Ovis aries GN=C8A PE=4 SV=1 - [W5PDR7_SHEEP]	16.4789	8.67	4	[GO:0005515]; GO:0005488; GO:0003674 [GO:0005579]; GO:0005887; GO:0044459; GO:0046930; GO:0016021; GO:0031226; GO:0005886; GO:0044425; GO:0044464; GO:0043234; GO:0031224; GO:0016020; GO:0071944; GO:0005575; GO:0005623; GO:0032991 [GO:0006955]; GO:0002376; GO:0050896; GO:0008150	61.3892	6.27783
W5PK06	Uncharacterized protein (Fragment) OS=Ovis aries GN=LOC101106730 PE=4 SV=1 - [W5PK06_SHEEP]	16.4025	11.2	3	[GO:0005515]; GO:0005488; GO:0003674	28.23	8.04541
W5PG90	Uncharacterized protein (Fragment) OS=Ovis aries PE=3 SV=1 - [W5PG90_SHEEP]	16.3842	15.5	4	[GO:0003824]; GO:0003674 [GO:0004252]; GO:0004175; GO:0008236; GO:0070011; GO:0017171; GO:0008233; GO:0016787; GO:0003824; GO:0003674 [GO:0006508]; GO:0019538; GO:0043170; GO:0044238; GO:0071704; GO:0008152; GO:0008150 [GO:0008233]; GO:0016787; GO:0003824; GO:0003674 [GO:0008236]; GO:0017171; GO:0070011; GO:0016787; GO:0008233; GO:0003824; GO:0003674 [GO:0016787]; GO:0003824; GO:0003674	36.7174	6.91748
W5NXM6	Uncharacterized protein OS=Ovis aries GN=PTX3 PE=4 SV=1 - [W5NXM6_SHEEP]	16.2657	16.58	5		41.7129	5.30029
W5PXI3	Uncharacterized protein OS=Ovis aries GN=AFM PE=4 SV=1 - [W5PXI3_SHEEP]	15.8779	8.94	5	[GO:0005615]; GO:0044421; GO:0005575; GO:0005576 [GO:0006810]; GO:0051234; GO:0008150; GO:0051179	69.5553	5.61768
W5P7X3	Transaldolase (Fragment) OS=Ovis aries GN=TALDO1 PE=4 SV=1 - [W5P7X3_SHEEP]	15.8779	18.37	4	[GO:0003824]; GO:0003674 [GO:0004801]; GO:0016744; GO:0016740; GO:0003824; GO:0003674 [GO:0005737]; GO:0044424; GO:0005622; GO:0044464; GO:0005575; GO:0005623 [GO:0005975]; GO:0044238; GO:0071704; GO:0008152; GO:0008150 [GO:0006098]; GO:0006007; GO:0006740; GO:0006006; GO:0019320; GO:0006739; GO:0055114; GO:0019318; GO:0046365; GO:0046496; GO:0044710; GO:0005996; GO:0044724; GO:0019362; GO:000815…	27.0921	6.80029
W5P812	Uncharacterized protein OS=Ovis aries GN=AMBP PE=4 SV=1 - [W5P812_SHEEP]	15.838	6.53	2	[GO:0004867]; GO:0004866; GO:0030414; GO:0061135; GO:0004857; GO:0061134; GO:0030234; GO:0003674 [GO:0005576]; GO:0005575 [GO:0010951]; GO:0010466; GO:0052548; GO:0051346; GO:0052547; GO:0043086; GO:0051336; GO:0030162; GO:0044092; GO:0050790; GO:0006508; GO:0070613; GO:0065009; GO:0019222; GO:0019538; GO:0010468; GO:0016485; GO:0051246; GO:0065007; GO:0008152; GO:0050789; GO:0043170; GO:0044238;…	39.2033	7.40088
W5PWM0	Uncharacterized protein OS=Ovis aries PE=4 SV=1 - [W5PWM0_SHEEP]	15.7663	5.96	3	[GO:0003840]; GO:0016755; GO:0016746; GO:0016740; GO:0003824; GO:0003674 [GO:0006749]; GO:0006518; GO:0006575; GO:0006790; GO:0043603; GO:1901564; GO:0006520; GO:0044237; GO:0034641; GO:0006807; GO:0071704; GO:0019752; GO:0044238; GO:0008152; GO:0009987; GO:0043436; GO:0008150; GO:0006082; GO:0044281; GO:0044763; GO:0044710; GO:0044699	53.7236	7.50342
W5PRR2	Uncharacterized protein OS=Ovis aries GN=GPC4 PE=3 SV=1 - [W5PRR2_SHEEP]	15.555	12.23	4	[GO:0005578]; GO:0031012; GO:0044421; GO:0005575; GO:0005576 [GO:0005886]; GO:0016020; GO:0044464; GO:0071944; GO:0005575; GO:0005623 [GO:0016020]; GO:0005575 [GO:0031225]; GO:0031224; GO:0044425; GO:0005575; GO:0016020 [GO:0043395]; GO:0043168; GO:0043394; GO:1901681; GO:0043167; GO:0001948; GO:0005488; GO:0005515; GO:0097367; GO:0003674	58.1492	5.70654
W5PTZ8	Uncharacterized protein OS=Ovis aries GN=LOC101114959 PE=3 SV=1 - [W5PTZ8_SHEEP]	15.4949	34.01	4	[GO:0003676]; GO:0097159; GO:1901363; GO:0005488; GO:0003674 [GO:0004518]; GO:0016788; GO:0016787; GO:0003824; GO:0003674 [GO:0004519]; GO:0004518; GO:0016788; GO:0016787; GO:0003824; GO:0003674 [GO:0008152]; GO:0008150 [GO:0016787]; GO:0003824; GO:0003674 [GO:0016892]; GO:0004521; GO:0016894; GO:0004519; GO:0004540; GO:0004518; GO:0016788; GO:0016787; GO:0003824; GO:0003674 [GO:0090305]; GO:0090…	17.0255	9.37842
W5PHP8	Uncharacterized protein (Fragment) OS=Ovis aries GN=LRG1 PE=4 SV=1 - [W5PHP8_SHEEP]	15.3329	12.75	5	[GO:0005515]; GO:0005488; GO:0003674	39.2169	8.55811
W5PGF6	Uncharacterized protein OS=Ovis aries GN=LOC443319 PE=3 SV=1 - [W5PGF6_SHEEP]	15.2028	17.17	3	[GO:0005179]; GO:0005102; GO:0005515; GO:0005488; GO:0003674 [GO:0005576]; GO:0005575	26.3287	9.05615
W5Q3R0	Elongation factor 1-alpha OS=Ovis aries PE=3 SV=1 - [W5Q3R0_SHEEP]	15.1825	12.56	4	[GO:0000166]; GO:0036094; GO:1901265; GO:0005488; GO:0097159; GO:1901363; GO:0003674 [GO:0003746]; GO:0008135; GO:0003723; GO:0003676; GO:0097159; GO:1901363; GO:0005488; GO:0003674 [GO:0003924]; GO:0017111; GO:0016462; GO:0016818; GO:0016817; GO:0016787; GO:0003824; GO:0003674 [GO:0005525]; GO:0032550; GO:0032561; GO:0035639; GO:0001883; GO:0032549; GO:0019001; GO:0032555; GO:0043168; GO:1901265…	45.9128	8.07471
W5NZ47	Uncharacterized protein (Fragment) OS=Ovis aries GN=RBP4 PE=4 SV=1 - [W5NZ47_SHEEP]	14.9679	20	4	[GO:0005215]; GO:0003674 [GO:0005501]; GO:0019840; GO:0008289; GO:0005488; GO:0003674 [GO:0006810]; GO:0051234; GO:0008150; GO:0051179	18.876	5.22412
W5QGD9	Uncharacterized protein OS=Ovis aries GN=MUC20 PE=4 SV=1 - [W5QGD9_SHEEP]	14.4426	7.66	3		54.5202	5.14795
W5QHZ8	Uncharacterized protein (Fragment) OS=Ovis aries PE=4 SV=1 - [W5QHZ8_SHEEP]	14.3227	12.31	2	[GO:0005515]; GO:0005488; GO:0003674	14.3212	8.30908
W5QC89	Beta-hexosaminidase OS=Ovis aries GN=HEXA PE=3 SV=1 - [W5QC89_SHEEP]	14.2997	7.18	4	[GO:0004553]; GO:0016798; GO:0016787; GO:0003824; GO:0003674 [GO:0004563]; GO:0015929; GO:0004553; GO:0016798; GO:0016787; GO:0003824; GO:0003674 [GO:0005975]; GO:0044238; GO:0071704; GO:0008152; GO:0008150 [GO:0008152]; GO:0008150 [GO:0016787]; GO:0003824; GO:0003674 [GO:0016798]; GO:0016787; GO:0003824; GO:0003674	60.2623	6.01123
W5NTH3	Uncharacterized protein OS=Ovis aries GN=GPR126 PE=4 SV=1 - [W5NTH3_SHEEP]	14.2878	4.16	4	[GO:0004888]; GO:0038023; GO:0004871; GO:0004872; GO:0060089; GO:0003674 [GO:0004930]; GO:0004888; GO:0038023; GO:0004871; GO:0004872; GO:0060089; GO:0003674 [GO:0005886]; GO:0016020; GO:0044464; GO:0071944; GO:0005575; GO:0005623 [GO:0007166]; GO:0007165; GO:0007154; GO:0044700; GO:0050794; GO:0051716; GO:0044763; GO:0023052; GO:0044699; GO:0009987; GO:0050789; GO:0050896; GO:0008150; GO:0065007…	139.362	8.04541
W5QH35	Uncharacterized protein OS=Ovis aries GN=CAPG PE=4 SV=1 - [W5QH35_SHEEP]	14.1665	13.89	5	[GO:0003779]; GO:0008092; GO:0005515; GO:0005488; GO:0003674	43.5661	7.48877
W5Q8S5	Uncharacterized protein OS=Ovis aries GN=ERAP1 PE=4 SV=1 - [W5Q8S5_SHEEP]	14.0955	5.1	4	[GO:0006508]; GO:0019538; GO:0043170; GO:0044238; GO:0071704; GO:0008152; GO:0008150 [GO:0008237]; GO:0070011; GO:0008233; GO:0016787; GO:0003824; GO:0003674 [GO:0008270]; GO:0046914; GO:0046872; GO:0043169; GO:0043167; GO:0005488; GO:0003674	106.984	6.30322
W5PFY5	Uncharacterized protein (Fragment) OS=Ovis aries GN=ASAH1 PE=4 SV=1 - [W5PFY5_SHEEP]	13.9848	10.38	4	[GO:0005764]; GO:0000323; GO:0005773; GO:0043231; GO:0044444; GO:0043227; GO:0043229; GO:0005737; GO:0044424; GO:0043226; GO:0005622; GO:0044464; GO:0005575; GO:0005623 [GO:0006629]; GO:0044238; GO:0044710; GO:0071704; GO:0008152; GO:0044699; GO:0008150	45.1513	8.23584
C5IWU0	ADP-ribosylation factor 1 OS=Ovis aries GN=ARF1 PE=2 SV=1 - [C5IWU0_SHEEP]	13.9557	16.02	3	[GO:0000166]; GO:0036094; GO:1901265; GO:0005488; GO:0097159; GO:1901363; GO:0003674 [GO:0004871]; GO:0060089; GO:0003674 [GO:0005525]; GO:0032550; GO:0032561; GO:0035639; GO:0001883; GO:0032549; GO:0019001; GO:0032555; GO:0043168; GO:1901265; GO:0001882; GO:0017076; GO:0032553; GO:0043167; GO:0097159; GO:1901363; GO:0036094; GO:0097367; GO:0000166; GO:0005488; GO:0003674 [GO:0005622]; GO:0044464…	20.6837	6.80029
W5NQN3	Uncharacterized protein OS=Ovis aries GN=PTPRF PE=4 SV=1 - [W5NQN3_SHEEP]	13.9053	2.48	4	[GO:0004725]; GO:0004721; GO:0016791; GO:0042578; GO:0016788; GO:0016787; GO:0003824; GO:0003674 [GO:0005515]; GO:0005488; GO:0003674 [GO:0006470]; GO:0006464; GO:0016311; GO:0036211; GO:0044267; GO:0006796; GO:0019538; GO:0043412; GO:0044260; GO:0006793; GO:0043170; GO:0044238; GO:0044237; GO:0071704; GO:0008152; GO:0009987; GO:0008150 [GO:0016311]; GO:0006796; GO:0006793; GO:0044237; GO:0008152…	205.492	6.52197
W5PE11	Uncharacterized protein (Fragment) OS=Ovis aries GN=CDC42 PE=3 SV=1 - [W5PE11_SHEEP]	13.7529	16.03	3	[GO:0000166]; GO:0036094; GO:1901265; GO:0005488; GO:0097159; GO:1901363; GO:0003674 [GO:0005525]; GO:0032550; GO:0032561; GO:0035639; GO:0001883; GO:0032549; GO:0019001; GO:0032555; GO:0043168; GO:1901265; GO:0001882; GO:0017076; GO:0032553; GO:0043167; GO:0097159; GO:1901363; GO:0036094; GO:0097367; GO:0000166; GO:0005488; GO:0003674 [GO:0005622]; GO:0044464; GO:0005575; GO:0005623 [GO:0007264]…	26.9749	8.29443
W5P8S0	Uncharacterized protein OS=Ovis aries GN=LY96 PE=4 SV=1 - [W5P8S0_SHEEP]	13.361	12.5	2		18.9184	8.1626
W5QBV3	Phosphoglycerate kinase OS=Ovis aries GN=PGK1 PE=3 SV=1 - [W5QBV3_SHEEP]	13.2288	10	3	[GO:0000166]; GO:0036094; GO:1901265; GO:0005488; GO:0097159; GO:1901363; GO:0003674 [GO:0004618]; GO:0016301; GO:0016774; GO:0016772; GO:0016740; GO:0003824; GO:0003674 [GO:0005524]; GO:0032550; GO:0032559; GO:0035639; GO:0001883; GO:0032549; GO:0030554; GO:0032555; GO:0043168; GO:1901265; GO:0001882; GO:0017076; GO:0032553; GO:0043167; GO:0097159; GO:1901363; GO:0036094; GO:0097367; GO:0000166;…	44.8383	8.104
W5NYE6	Uncharacterized protein (Fragment) OS=Ovis aries PE=4 SV=1 - [W5NYE6_SHEEP]	13.1027	7.06	3	[GO:0005198]; GO:0003674 [GO:0019028]; GO:0044423; GO:0005575; GO:0019012 [GO:0019058]; GO:0016032; GO:0044403; GO:0044764; GO:0044419; GO:0009987; GO:0051704; GO:0008150	50.5759	7.32764
W5PIY0	Uncharacterized protein OS=Ovis aries GN=ELANE PE=3 SV=1 - [W5PIY0_SHEEP]	13.0178	15.06	3	[GO:0003824]; GO:0003674 [GO:0004252]; GO:0004175; GO:0008236; GO:0070011; GO:0017171; GO:0008233; GO:0016787; GO:0003824; GO:0003674 [GO:0006508]; GO:0019538; GO:0043170; GO:0044238; GO:0071704; GO:0008152; GO:0008150 [GO:0008233]; GO:0016787; GO:0003824; GO:0003674 [GO:0008236]; GO:0017171; GO:0070011; GO:0016787; GO:0008233; GO:0003824; GO:0003674 [GO:0016787]; GO:0003824; GO:0003674	27.9293	10.0229
W5Q1W8	Uncharacterized protein OS=Ovis aries GN=GNPTG PE=4 SV=1 - [W5Q1W8_SHEEP]	12.988	11.88	3		32.6082	7.15186
W5QC54	Peptidyl-prolyl cis-trans isomerase OS=Ovis aries GN=PPIC PE=3 SV=1 - [W5QC54_SHEEP]	12.9738	16.51	3	[GO:0000413]; GO:0018208; GO:0018193; GO:0006464; GO:0036211; GO:0044267; GO:0019538; GO:0043412; GO:0044260; GO:0043170; GO:0044238; GO:0044237; GO:0071704; GO:0008152; GO:0009987; GO:0008150 [GO:0003755]; GO:0016859; GO:0016853; GO:0003824; GO:0003674 [GO:0006457]; GO:0044267; GO:0019538; GO:0044260; GO:0043170; GO:0044238; GO:0044237; GO:0071704; GO:0008152; GO:0009987; GO:0008150 [GO:0016853]…	22.7528	8.73389
W5NVC9	Uncharacterized protein (Fragment) OS=Ovis aries GN=RAC1 PE=3 SV=1 - [W5NVC9_SHEEP]	12.7258	17.22	3	[GO:0000166]; GO:0036094; GO:1901265; GO:0005488; GO:0097159; GO:1901363; GO:0003674 [GO:0005525]; GO:0032550; GO:0032561; GO:0035639; GO:0001883; GO:0032549; GO:0019001; GO:0032555; GO:0043168; GO:1901265; GO:0001882; GO:0017076; GO:0032553; GO:0043167; GO:0097159; GO:1901363; GO:0036094; GO:0097367; GO:0000166; GO:0005488; GO:0003674 [GO:0005622]; GO:0044464; GO:0005575; GO:0005623 [GO:0007264]…	20.2356	8.5874
W5PHW0	Uncharacterized protein OS=Ovis aries GN=HSP90AB1 PE=3 SV=1 - [W5PHW0_SHEEP]	12.6059	4.97	3	[GO:0005524]; GO:0032550; GO:0032559; GO:0035639; GO:0001883; GO:0032549; GO:0030554; GO:0032555; GO:0043168; GO:1901265; GO:0001882; GO:0017076; GO:0032553; GO:0043167; GO:0097159; GO:1901363; GO:0036094; GO:0097367; GO:0000166; GO:0005488; GO:0003674 [GO:0006457]; GO:0044267; GO:0019538; GO:0044260; GO:0043170; GO:0044238; GO:0044237; GO:0071704; GO:0008152; GO:0009987; GO:0008150 [GO:0006950];…	83.2011	5.03369
W5QBL7	Uncharacterized protein OS=Ovis aries GN=ARPC1B PE=4 SV=1 - [W5QBL7_SHEEP]	12.4074	10.16	3	[GO:0003779]; GO:0008092; GO:0005515; GO:0005488; GO:0003674 [GO:0005515]; GO:0005488; GO:0003674 [GO:0005856]; GO:0043232; GO:0043228; GO:0043229; GO:0043226; GO:0044424; GO:0005575; GO:0005622; GO:0044464; GO:0005623 [GO:0030833]; GO:0008064; GO:0030041; GO:0032271; GO:0008154; GO:0030832; GO:0051258; GO:0043254; GO:0007015; GO:0032535; GO:0032956; GO:0043623; GO:0006461; GO:0044087; GO:0051128…	40.2471	8.25049
W5P649	Uncharacterized protein (Fragment) OS=Ovis aries GN=PIGT PE=4 SV=1 - [W5P649_SHEEP]	12.3877	6.87	4	[GO:0016255]; GO:0006464; GO:0006506; GO:0036211; GO:0044267; GO:0006497; GO:0006505; GO:0006661; GO:0009247; GO:0019538; GO:0043412; GO:0044260; GO:0042158; GO:0006664; GO:0046488; GO:0046474; GO:0046467; GO:1901137; GO:0043170; GO:0044238; GO:0044237; GO:0034645; GO:0042157; GO:0006643; GO:1901135; GO:0006650; GO:0008654; GO:0045017; GO:0008610; GO:0044249; GO:1901576; GO:0071704; GO:0008152; G…	61.926	8.45557
W5Q5G8	Transketolase OS=Ovis aries GN=TKT PE=3 SV=1 - [W5Q5G8_SHEEP]	11.7401	6.74	3	[GO:0003824]; GO:0003674 [GO:0004802]; GO:0016744; GO:0016740; GO:0003824; GO:0003674 [GO:0008152]; GO:0008150 [GO:0016740]; GO:0003824; GO:0003674 [GO:0046872]; GO:0043169; GO:0043167; GO:0005488; GO:0003674	67.8177	7.47412
W5NZ32	Uncharacterized protein OS=Ovis aries GN=CANT1 PE=4 SV=1 - [W5NZ32_SHEEP]	11.7305	6.68	2	[GO:0005509]; GO:0046872; GO:0043169; GO:0043167; GO:0005488; GO:0003674 [GO:0008152]; GO:0008150 [GO:0016462]; GO:0016818; GO:0016817; GO:0016787; GO:0003824; GO:0003674	41.6212	6.20166
W5PEY4	Uncharacterized protein OS=Ovis aries GN=TCN2 PE=4 SV=1 - [W5PEY4_SHEEP]	11.6766	13.04	3	[GO:0015889]; GO:0051180; GO:0071702; GO:0071705; GO:0044765; GO:0006810; GO:0044699; GO:0051234; GO:0008150; GO:0051179 [GO:0031419]; GO:0019842; GO:0046906; GO:0036094; GO:0097159; GO:1901363; GO:0005488; GO:0003674	47.9592	8.22119
W5P8W6	Uncharacterized protein OS=Ovis aries GN=COL12A1 PE=4 SV=1 - [W5P8W6_SHEEP]	11.646	1.79	5	[GO:0005515]; GO:0005488; GO:0003674	339.585	5.47803
W5Q329	Uncharacterized protein OS=Ovis aries GN=UGGT1 PE=4 SV=1 - [W5Q329_SHEEP]	11.6029	3.53	4	[GO:0003980]; GO:0035251; GO:0008194; GO:0046527; GO:0016757; GO:0016758; GO:0016740; GO:0003824; GO:0003674 [GO:0006486]; GO:0006464; GO:0009101; GO:0043413; GO:0044763; GO:0036211; GO:0044267; GO:0009100; GO:0034645; GO:1901137; GO:0043412; GO:0070085; GO:0009987; GO:0044699; GO:0019538; GO:0044260; GO:1901135; GO:0009059; GO:0044249; GO:1901576; GO:0043170; GO:0044723; GO:0008150; GO:0044238; …	152.494	5.64307
W5PYS8	Uncharacterized protein (Fragment) OS=Ovis aries PE=4 SV=1 - [W5PYS8_SHEEP]	11.0798	3.16	5	[GO:0004866]; GO:0030414; GO:0061135; GO:0004857; GO:0061134; GO:0030234; GO:0003674 [GO:0005515]; GO:0005488; GO:0003674 [GO:0005576]; GO:0005575 [GO:0005615]; GO:0044421; GO:0005575; GO:0005576 [GO:0010951]; GO:0010466; GO:0052548; GO:0051346; GO:0052547; GO:0043086; GO:0051336; GO:0030162; GO:0044092; GO:0050790; GO:0006508; GO:0070613; GO:0065009; GO:0019222; GO:0019538; GO:0010468; GO:001648…	188.018	6.99072
W5NT95	Uncharacterized protein OS=Ovis aries GN=ATP6AP2 PE=4 SV=1 - [W5NT95_SHEEP]	11.059	12.61	3	[GO:0004872]; GO:0003674 [GO:0016021]; GO:0031224; GO:0044425; GO:0005575; GO:0016020	39.2204	6.04932
W5QI59	Uncharacterized protein OS=Ovis aries GN=ADAM10 PE=4 SV=1 - [W5QI59_SHEEP]	11.0412	5.88	3	[GO:0004222]; GO:0004175; GO:0008237; GO:0070011; GO:0008233; GO:0016787; GO:0003824; GO:0003674 [GO:0006508]; GO:0019538; GO:0043170; GO:0044238; GO:0071704; GO:0008152; GO:0008150 [GO:0006509]; GO:0033619; GO:0006508; GO:0019538; GO:0043170; GO:0044238; GO:0071704; GO:0008152; GO:0008150 [GO:0007219]; GO:0007166; GO:0007165; GO:0007154; GO:0044700; GO:0050794; GO:0051716; GO:0044763; GO:0023052…	84.1379	7.63525
P20757	Angiotensinogen OS=Ovis aries GN=AGT PE=1 SV=2 - [ANGT_SHEEP]	11.0132	9.66	3	[GO:0003081]; GO:0001990; GO:0003044; GO:0050886; GO:0003073; GO:0003008; GO:0008217; GO:0044707; GO:0008015; GO:0065008; GO:0032501; GO:0044699; GO:0003013; GO:0065007; GO:0008150 [GO:0005576]; GO:0005575 [GO:0005615]; GO:0044421; GO:0005575; GO:0005576 [GO:0042310]; GO:0050880; GO:0003018; GO:0008015; GO:0035150; GO:0003013; GO:0090066; GO:0003008; GO:0065008; GO:0044707; GO:0065007; GO:0032501…	51.2719	7.03467
W5QAL0	Uncharacterized protein OS=Ovis aries GN=PRKCSH PE=4 SV=1 - [W5QAL0_SHEEP]	10.9678	7.28	3	[GO:0005509]; GO:0046872; GO:0043169; GO:0043167; GO:0005488; GO:0003674 [GO:0005515]; GO:0005488; GO:0003674 [GO:0006491]; GO:0006487; GO:0009311; GO:0006486; GO:0044723; GO:0006464; GO:0009101; GO:0043413; GO:0044763; GO:0005975; GO:0044710; GO:0036211; GO:0044267; GO:0009100; GO:0034645; GO:1901137; GO:0043412; GO:0070085; GO:0009987; GO:0044699; GO:0044238; GO:0071704; GO:0008152; GO:0019538;…	60.4412	4.4624
B2LYK6	RAS oncogene family-like 7A OS=Ovis aries GN=RAB7A PE=2 SV=1 - [B2LYK6_SHEEP]	10.9619	24.64	4	[GO:0000166]; GO:0036094; GO:1901265; GO:0005488; GO:0097159; GO:1901363; GO:0003674 [GO:0003924]; GO:0017111; GO:0016462; GO:0016818; GO:0016817; GO:0016787; GO:0003824; GO:0003674 [GO:0005525]; GO:0032550; GO:0032561; GO:0035639; GO:0001883; GO:0032549; GO:0019001; GO:0032555; GO:0043168; GO:1901265; GO:0001882; GO:0017076; GO:0032553; GO:0043167; GO:0097159; GO:1901363; GO:0036094; GO:0097367;…	23.5009	6.69775
W5Q3W4	Uncharacterized protein OS=Ovis aries GN=RAB18 PE=3 SV=1 - [W5Q3W4_SHEEP]	10.7995	25.24	4	[GO:0000166]; GO:0036094; GO:1901265; GO:0005488; GO:0097159; GO:1901363; GO:0003674 [GO:0005525]; GO:0032550; GO:0032561; GO:0035639; GO:0001883; GO:0032549; GO:0019001; GO:0032555; GO:0043168; GO:1901265; GO:0001882; GO:0017076; GO:0032553; GO:0043167; GO:0097159; GO:1901363; GO:0036094; GO:0097367; GO:0000166; GO:0005488; GO:0003674 [GO:0007264]; GO:0035556; GO:0007165; GO:0007154; GO:0044700;…	22.9767	5.23682
W5QE15	Uncharacterized protein OS=Ovis aries GN=CHI3L2 PE=3 SV=1 - [W5QE15_SHEEP]	10.7804	11.65	4	[GO:0004553]; GO:0016798; GO:0016787; GO:0003824; GO:0003674 [GO:0004568]; GO:0004553; GO:0016798; GO:0016787; GO:0003824; GO:0003674 [GO:0005615]; GO:0044421; GO:0005575; GO:0005576 [GO:0005975]; GO:0044238; GO:0071704; GO:0008152; GO:0008150 [GO:0006032]; GO:0006026; GO:0006030; GO:1901072; GO:0006022; GO:0009057; GO:1901136; GO:1901565; GO:1901071; GO:0046348; GO:0043170; GO:1901135; GO:190156…	44.1396	8.88037
W5PAM4	Carboxypeptidase (Fragment) OS=Ovis aries GN=CTSA PE=3 SV=1 - [W5PAM4_SHEEP]	10.7232	9.38	4	[GO:0004185]; GO:0004180; GO:0070008; GO:0008238; GO:0008236; GO:0070011; GO:0017171; GO:0008233; GO:0016787; GO:0003824; GO:0003674 [GO:0006508]; GO:0019538; GO:0043170; GO:0044238; GO:0071704; GO:0008152; GO:0008150	55.9659	6.69775
C8BKC5	Peroxiredoxin 2 OS=Ovis aries GN=PRDX2 PE=2 SV=1 - [C8BKC5_SHEEP]	10.2445	23.74	4	[GO:0016209]; GO:0003674 [GO:0016491]; GO:0003824; GO:0003674 [GO:0019430]; GO:0006801; GO:0044710; GO:0044763; GO:0071451; GO:0072593; GO:0008152; GO:0044699; GO:0009987; GO:0000303; GO:0034614; GO:0044237; GO:0008150; GO:0000302; GO:0010035; GO:0034599; GO:1901701; GO:0006979; GO:1901700; GO:0042221; GO:0033554; GO:0070887; GO:0006950; GO:0050896; GO:0051716 [GO:0034599]; GO:0006979; GO:0033554…	21.8311	5.42725
W5NSH2	Uncharacterized protein OS=Ovis aries GN=ITIH3 PE=4 SV=1 - [W5NSH2_SHEEP]	9.9327	4.04	3	[GO:0004867]; GO:0004866; GO:0030414; GO:0061135; GO:0004857; GO:0061134; GO:0030234; GO:0003674 [GO:0010951]; GO:0010466; GO:0052548; GO:0051346; GO:0052547; GO:0043086; GO:0051336; GO:0030162; GO:0044092; GO:0050790; GO:0006508; GO:0070613; GO:0065009; GO:0019222; GO:0019538; GO:0010468; GO:0016485; GO:0051246; GO:0065007; GO:0008152; GO:0050789; GO:0043170; GO:0044238; GO:0010467; GO:0060255; …	99.3314	5.8335
W5NUI6	Uncharacterized protein OS=Ovis aries GN=SGSH PE=4 SV=1 - [W5NUI6_SHEEP]	9.91422	5.79	3	[GO:0003824]; GO:0003674 [GO:0008152]; GO:0008150 [GO:0008484]; GO:0016788; GO:0016787; GO:0003824; GO:0003674	68.9702	7.85498
W5PRG8	Uncharacterized protein OS=Ovis aries GN=CREG1 PE=4 SV=1 - [W5PRG8_SHEEP]	9.90513	13.1	3	[GO:0010181]; GO:0032553; GO:0043168; GO:0050662; GO:0000166; GO:0097367; GO:0043167; GO:0048037; GO:0036094; GO:1901265; GO:0005488; GO:0097159; GO:1901363; GO:0003674 [GO:0016491]; GO:0003824; GO:0003674 [GO:0055114]; GO:0044710; GO:0008152; GO:0044699; GO:0008150	27.1186	6.97607
W5PCT4	Uncharacterized protein OS=Ovis aries GN=SLC34A2 PE=4 SV=1 - [W5PCT4_SHEEP]	9.89975	4.01	3	[GO:0015321]; GO:0015114; GO:0015103; GO:0008509; GO:0015075; GO:0022891; GO:0022857; GO:0022892; GO:0005215; GO:0003674 [GO:0016020]; GO:0005575 [GO:0044341]; GO:0006817; GO:0015698; GO:0006820; GO:0006811; GO:0044765; GO:0006810; GO:0044699; GO:0051234; GO:0008150; GO:0051179	81.6557	7.94287
W5PPP2	Uncharacterized protein OS=Ovis aries GN=TGFB2 PE=3 SV=1 - [W5PPP2_SHEEP]	9.62209	5.78	2	[GO:0005160]; GO:0005126; GO:0005102; GO:0005515; GO:0005488; GO:0003674 [GO:0005576]; GO:0005575 [GO:0005615]; GO:0044421; GO:0005575; GO:0005576 [GO:0008083]; GO:0005102; GO:0005515; GO:0005488; GO:0003674 [GO:0016049]; GO:0040007; GO:0044763; GO:0008150; GO:0009987; GO:0044699 [GO:0040007]; GO:0008150	47.7482	8.52881
W5PRR5	Leukotriene A(4) hydrolase OS=Ovis aries GN=LTA4H PE=3 SV=1 - [W5PRR5_SHEEP]	9.61457	6.84	4	[GO:0004463]; GO:0016803; GO:0016801; GO:0016787; GO:0003824; GO:0003674 [GO:0005488]; GO:0003674 [GO:0006508]; GO:0019538; GO:0043170; GO:0044238; GO:0071704; GO:0008152; GO:0008150 [GO:0008237]; GO:0070011; GO:0008233; GO:0016787; GO:0003824; GO:0003674 [GO:0008270]; GO:0046914; GO:0046872; GO:0043169; GO:0043167; GO:0005488; GO:0003674 [GO:0019370]; GO:0006636; GO:0006691; GO:0046456; GO:00066…	69.5493	6.20166
W5PQD4	Uncharacterized protein (Fragment) OS=Ovis aries GN=PRADC1 PE=4 SV=1 - [W5PQD4_SHEEP]	9.61307	10.66	2		22.1753	6.37939
W5QI15	Uncharacterized protein OS=Ovis aries PE=4 SV=1 - [W5QI15_SHEEP]	9.53056	15.63	2	[GO:0005515]; GO:0005488; GO:0003674	13.9491	9.29053
W5QBZ7	Uncharacterized protein OS=Ovis aries GN=NAGA PE=3 SV=1 - [W5QBZ7_SHEEP]	9.325	8.92	3	[GO:0003824]; GO:0003674 [GO:0004553]; GO:0016798; GO:0016787; GO:0003824; GO:0003674 [GO:0005975]; GO:0044238; GO:0071704; GO:0008152; GO:0008150 [GO:0008152]; GO:0008150 [GO:0016787]; GO:0003824; GO:0003674 [GO:0016798]; GO:0016787; GO:0003824; GO:0003674	46.7627	5.2876
W5Q517	Uncharacterized protein OS=Ovis aries GN=PCOLCE PE=4 SV=1 - [W5Q517_SHEEP]	9.27341	9.09	2	[GO:0005515]; GO:0005488; GO:0003674 [GO:0005518]; GO:0032403; GO:0005515; GO:0005488; GO:0003674 [GO:0005576]; GO:0005575 [GO:0005615]; GO:0044421; GO:0005575; GO:0005576 [GO:0008201]; GO:0005539; GO:0043168; GO:1901681; GO:0097367; GO:0043167; GO:0005488; GO:0003674 [GO:0010952]; GO:0051345; GO:0052547; GO:0043085; GO:0051336; GO:0030162; GO:0044093; GO:0050790; GO:0006508; GO:0070613; GO:00650…	48.2821	7.7085
W5QGP4	Uncharacterized protein OS=Ovis aries GN=APOD PE=3 SV=1 - [W5QGP4_SHEEP]	9.16973	11.74	2	[GO:0005215]; GO:0003674 [GO:0005576]; GO:0005575 [GO:0006810]; GO:0051234; GO:0008150; GO:0051179 [GO:0008289]; GO:0005488; GO:0003674 [GO:0036094]; GO:0005488; GO:0003674	24.0863	5.60498
Q9MZS8	Cathepsin D (Fragment) OS=Ovis aries GN=CTSD PE=1 SV=1 - [CATD_SHEEP]	9.06298	11.51	3	[GO:0004190]; GO:0004175; GO:0070001; GO:0070011; GO:0008233; GO:0016787; GO:0003824; GO:0003674 [GO:0005576]; GO:0005575 [GO:0005615]; GO:0044421; GO:0005575; GO:0005576 [GO:0005764]; GO:0000323; GO:0005773; GO:0043231; GO:0044444; GO:0043227; GO:0043229; GO:0005737; GO:0044424; GO:0043226; GO:0005622; GO:0044464; GO:0005575; GO:0005623 [GO:0006508]; GO:0019538; GO:0043170; GO:0044238; GO:007170…	39.7889	6.97607
W5NX96	Uncharacterized protein (Fragment) OS=Ovis aries GN=ATRN PE=4 SV=1 - [W5NX96_SHEEP]	9.05169	3.02	3	[GO:0004872]; GO:0003674 [GO:0005515]; GO:0005488; GO:0003674 [GO:0007275]; GO:0044707; GO:0044767; GO:0032501; GO:0044699; GO:0032502; GO:0008150 [GO:0016020]; GO:0005575 [GO:0030246]; GO:0005488; GO:0003674	144.233	6.96143
O46390	Biglycan OS=Ovis aries GN=BGN PE=2 SV=1 - [PGS1_SHEEP]	9.00109	6.5	2	[GO:0005515]; GO:0005488; GO:0003674 [GO:0005576]; GO:0005575 [GO:0005578]; GO:0031012; GO:0044421; GO:0005575; GO:0005576	41.4966	7.26904
W5PA30	Uncharacterized protein (Fragment) OS=Ovis aries GN=SPCS3 PE=4 SV=1 - [W5PA30_SHEEP]	8.87825	12.03	2	[GO:0005787]; GO:0005789; GO:0044425; GO:0044432; GO:1990234; GO:0042175; GO:0098588; GO:0098589; GO:0005575; GO:0016020; GO:0005783; GO:0044444; GO:0044446; GO:1902494; GO:0012505; GO:0044464; GO:0031090; GO:0043231; GO:0005737; GO:0044424; GO:0043229; GO:0044422; GO:0043234; GO:0005623; GO:0043227; GO:0005622; GO:0043226; GO:0032991 [GO:0006465]; GO:0006518; GO:0016485; GO:0044267; GO:0043603; …	15.6271	7.50342
W5P0V5	Uncharacterized protein (Fragment) OS=Ovis aries GN=RAB11B PE=3 SV=1 - [W5P0V5_SHEEP]	8.82671	10.67	2	[GO:0000166]; GO:0036094; GO:1901265; GO:0005488; GO:0097159; GO:1901363; GO:0003674 [GO:0005525]; GO:0032550; GO:0032561; GO:0035639; GO:0001883; GO:0032549; GO:0019001; GO:0032555; GO:0043168; GO:1901265; GO:0001882; GO:0017076; GO:0032553; GO:0043167; GO:0097159; GO:1901363; GO:0036094; GO:0097367; GO:0000166; GO:0005488; GO:0003674 [GO:0007264]; GO:0035556; GO:0007165; GO:0007154; GO:0044700;…	25.1138	6.23975
W5P4A8	Uncharacterized protein (Fragment) OS=Ovis aries GN=RNASET2 PE=3 SV=1 - [W5P4A8_SHEEP]	8.81454	10.87	2	[GO:0003723]; GO:0003676; GO:0097159; GO:1901363; GO:0005488; GO:0003674 [GO:0033897]; GO:0016892; GO:0004521; GO:0016894; GO:0004519; GO:0004540; GO:0004518; GO:0016788; GO:0016787; GO:0003824; GO:0003674 [GO:0090502]; GO:0090501; GO:0016070; GO:0090305; GO:0044260; GO:0090304; GO:0043170; GO:0044237; GO:0006139; GO:0071704; GO:0008152; GO:0009987; GO:0006725; GO:0034641; GO:0044238; GO:0046483;…	26.6422	6.78564
W5PGC5	Aldose 1-epimerase OS=Ovis aries GN=GALM PE=3 SV=1 - [W5PGC5_SHEEP]	8.80136	11.4	3	[GO:0003824]; GO:0003674 [GO:0004034]; GO:0016857; GO:0016854; GO:0016853; GO:0003824; GO:0003674 [GO:0005975]; GO:0044238; GO:0071704; GO:0008152; GO:0008150 [GO:0016853]; GO:0003824; GO:0003674 [GO:0019318]; GO:0005996; GO:0044723; GO:0005975; GO:0044710; GO:0044238; GO:0071704; GO:0008152; GO:0044699; GO:0008150 [GO:0030246]; GO:0005488; GO:0003674	37.589	6.32861
P68251-2	Isoform Short of 14-3-3 protein beta/alpha OS=Ovis aries GN=YWHAB - [1433B_SHEEP]	8.63942	15.71	3	[GO:0016021]; GO:0031224; GO:0044425; GO:0005575; GO:0016020	21.8077	5.03369
W5PIG7	Uncharacterized protein OS=Ovis aries GN=ENO1 PE=3 SV=1 - [W5PIG7_SHEEP]	8.62027	5.64	2	[GO:0000015]; GO:0044445; GO:1902494; GO:0005829; GO:0044444; GO:0043234; GO:0005737; GO:0044424; GO:0032991; GO:0005622; GO:0044464; GO:0005575; GO:0005623 [GO:0000287]; GO:0046872; GO:0043169; GO:0043167; GO:0005488; GO:0003674 [GO:0004634]; GO:0016836; GO:0016835; GO:0016829; GO:0003824; GO:0003674 [GO:0006096]; GO:0006091; GO:0044724; GO:0044763; GO:0044237; GO:0016052; GO:0044712; GO:0044723…	48.1657	6.87354
W5PZ94	Uncharacterized protein OS=Ovis aries GN=ACO1 PE=4 SV=1 - [W5PZ94_SHEEP]	8.41725	2.99	2	[GO:0003994]; GO:0016836; GO:0016835; GO:0016829; GO:0003824; GO:0003674 [GO:0006879]; GO:0046916; GO:0055072; GO:0006875; GO:0055076; GO:0030003; GO:0055065; GO:0006873; GO:0055080; GO:0050801; GO:0055082; GO:0048878; GO:0019725; GO:0042592; GO:0044763; GO:0065008; GO:0009987; GO:0044699; GO:0065007; GO:0008150 [GO:0008152]; GO:0008150 [GO:0010040]; GO:0010039; GO:0010038; GO:0010035; GO:0042221…	99.6513	7.94287
W5Q0L2	Uncharacterized protein OS=Ovis aries GN=SERPINA5 PE=3 SV=1 - [W5Q0L2_SHEEP]	8.39325	7.05	3	[GO:0005615]; GO:0044421; GO:0005575; GO:0005576	52.3016	9.30518
W5NX95	Uncharacterized protein (Fragment) OS=Ovis aries PE=4 SV=1 - [W5NX95_SHEEP]	8.33275	7.14	2	[GO:0005515]; GO:0005488; GO:0003674	19.4497	8.06006
W5QC41	Pyruvate kinase (Fragment) OS=Ovis aries GN=PKM PE=3 SV=1 - [W5QC41_SHEEP]	8.29676	5.82	2	[GO:0000287]; GO:0046872; GO:0043169; GO:0043167; GO:0005488; GO:0003674 [GO:0003824]; GO:0003674 [GO:0004743]; GO:0016301; GO:0016773; GO:0016772; GO:0016740; GO:0003824; GO:0003674 [GO:0006096]; GO:0006091; GO:0044724; GO:0044763; GO:0044237; GO:0016052; GO:0044712; GO:0044723; GO:0009987; GO:0044699; GO:0008152; GO:0005975; GO:1901575; GO:0009056; GO:0044710; GO:0008150; GO:0044238; GO:0071704…	61.5528	7.98682
W5P0U4	Uncharacterized protein OS=Ovis aries GN=MUC1 PE=4 SV=1 - [W5P0U4_SHEEP]	8.26037	3.74	2		58.6119	7.07861
W5Q689	Uncharacterized protein OS=Ovis aries GN=TPP1 PE=4 SV=1 - [W5Q689_SHEEP]	8.15267	6.88	3	[GO:0004252]; GO:0004175; GO:0008236; GO:0070011; GO:0017171; GO:0008233; GO:0016787; GO:0003824; GO:0003674 [GO:0006508]; GO:0019538; GO:0043170; GO:0044238; GO:0071704; GO:0008152; GO:0008150 [GO:0008233]; GO:0016787; GO:0003824; GO:0003674 [GO:0008236]; GO:0017171; GO:0070011; GO:0016787; GO:0008233; GO:0003824; GO:0003674 [GO:0016787]; GO:0003824; GO:0003674	60.2002	7.13721
W5PSQ8	Alpha-mannosidase OS=Ovis aries GN=MAN2A2 PE=3 SV=1 - [W5PSQ8_SHEEP]	8.10829	3.65	4	[GO:0003824]; GO:0003674 [GO:0004553]; GO:0016798; GO:0016787; GO:0003824; GO:0003674 [GO:0004559]; GO:0015923; GO:0004553; GO:0016798; GO:0016787; GO:0003824; GO:0003674 [GO:0005975]; GO:0044238; GO:0071704; GO:0008152; GO:0008150 [GO:0006013]; GO:0019318; GO:0005996; GO:0044723; GO:0005975; GO:0044710; GO:0044238; GO:0071704; GO:0008152; GO:0044699; GO:0008150 [GO:0008270]; GO:0046914; GO:00468…	130.099	7.02002
W5PI17	Uncharacterized protein (Fragment) OS=Ovis aries GN=LOC101105609 PE=3 SV=1 - [W5PI17_SHEEP]	8.04641	9.89	2	[GO:0001916]; GO:0001912; GO:0001913; GO:0001914; GO:0002711; GO:0001909; GO:0001910; GO:0002705; GO:0031343; GO:0002456; GO:0044699; GO:0002709; GO:0002708; GO:0002824; GO:0001906; GO:0002443; GO:0002703; GO:0031341; GO:0002699; GO:0048518; GO:0002449; GO:0002460; GO:0008150; GO:0002706; GO:0002822; GO:0002821; GO:0002252; GO:0002697; GO:0050789; GO:0002684; GO:0002250; GO:0002819; GO:0050778; G…	29.4127	6.11279
W5PTS4	Uncharacterized protein OS=Ovis aries GN=RNASE4 PE=3 SV=1 - [W5PTS4_SHEEP]	7.99285	16.33	2	[GO:0003676]; GO:0097159; GO:1901363; GO:0005488; GO:0003674 [GO:0004518]; GO:0016788; GO:0016787; GO:0003824; GO:0003674 [GO:0004519]; GO:0004518; GO:0016788; GO:0016787; GO:0003824; GO:0003674 [GO:0008152]; GO:0008150 [GO:0016787]; GO:0003824; GO:0003674 [GO:0016892]; GO:0004521; GO:0016894; GO:0004519; GO:0004540; GO:0004518; GO:0016788; GO:0016787; GO:0003824; GO:0003674 [GO:0090305]; GO:0090…	16.8413	9.01221
W5PD43	Uncharacterized protein (Fragment) OS=Ovis aries GN=HTRA1 PE=4 SV=1 - [W5PD43_SHEEP]	7.87898	9.29	3	[GO:0003824]; GO:0003674 [GO:0004252]; GO:0004175; GO:0008236; GO:0070011; GO:0017171; GO:0008233; GO:0016787; GO:0003824; GO:0003674 [GO:0005515]; GO:0005488; GO:0003674 [GO:0006508]; GO:0019538; GO:0043170; GO:0044238; GO:0071704; GO:0008152; GO:0008150	35.1367	7.21045
W5Q9P7	Cofilin-1 (Fragment) OS=Ovis aries GN=CFL1 PE=4 SV=1 - [W5Q9P7_SHEEP]	7.87299	15.15	2	[GO:0003779]; GO:0008092; GO:0005515; GO:0005488; GO:0003674 [GO:0005622]; GO:0044464; GO:0005575; GO:0005623 [GO:0015629]; GO:0005856; GO:0043232; GO:0043228; GO:0043229; GO:0043226; GO:0044424; GO:0005575; GO:0005622; GO:0044464; GO:0005623 [GO:0030042]; GO:0008154; GO:0051261; GO:0007015; GO:0043624; GO:0030036; GO:0071822; GO:0043241; GO:0007010; GO:0030029; GO:1902589; GO:0043933; GO:0032984…	18.3756	8.00146
W5P708	Uncharacterized protein OS=Ovis aries GN=ACTN4 PE=4 SV=1 - [W5P708_SHEEP]	7.84534	4.35	3	[GO:0003779]; GO:0008092; GO:0005515; GO:0005488; GO:0003674 [GO:0005515]; GO:0005488; GO:0003674 [GO:0051015]; GO:0003779; GO:0032403; GO:0008092; GO:0005515; GO:0005488; GO:0003674 [GO:0070830]; GO:0007043; GO:0043297; GO:0034329; GO:0045216; GO:0022607; GO:0034330; GO:0016043; GO:0044085; GO:0044763; GO:0071840; GO:0009987; GO:0044699; GO:0008150 [GO:1902396]; GO:1902414; GO:0008104; GO:003303…	95.4644	6.34131
W5PU70	Uncharacterized protein OS=Ovis aries GN=MUC16 PE=4 SV=1 - [W5PU70_SHEEP]	7.81779	0.9	3		503.155	5.49072
W5NY46	Uncharacterized protein OS=Ovis aries GN=PON1 PE=4 SV=1 - [W5NY46_SHEEP]	7.81652	9.3	3	[GO:0004064]; GO:0052689; GO:0016788; GO:0016787; GO:0003824; GO:0003674 [GO:0005576]; GO:0005575 [GO:0008152]; GO:0008150	39.8692	5.35107
W5P5W9	Triosephosphate isomerase (Fragment) OS=Ovis aries GN=TPI1 PE=3 SV=1 - [W5P5W9_SHEEP]	7.80232	13.08	2	[GO:0003824]; GO:0003674 [GO:0004807]; GO:0016861; GO:0016860; GO:0016853; GO:0003824; GO:0003674 [GO:0006094]; GO:0006006; GO:0019319; GO:0019318; GO:0046364; GO:0005996; GO:0016051; GO:0044723; GO:0044711; GO:1901576; GO:0005975; GO:0044710; GO:0009058; GO:0071704; GO:0044238; GO:0008152; GO:0044699; GO:0008150 [GO:0006096]; GO:0006091; GO:0044724; GO:0044763; GO:0044237; GO:0016052; GO:0044712…	22.7928	5.63037
W5Q3F0	Uncharacterized protein OS=Ovis aries GN=TGFBR3 PE=4 SV=1 - [W5Q3F0_SHEEP]	7.74643	2.33	2	[GO:0005576]; GO:0005575	94.4885	6.29053
W5P4R1	Uncharacterized protein OS=Ovis aries GN=MSN PE=4 SV=1 - [W5P4R1_SHEEP]	7.72093	9.02	5	[GO:0003779]; GO:0008092; GO:0005515; GO:0005488; GO:0003674 [GO:0005737]; GO:0044424; GO:0005622; GO:0044464; GO:0005575; GO:0005623 [GO:0005856]; GO:0043232; GO:0043228; GO:0043229; GO:0043226; GO:0044424; GO:0005575; GO:0005622; GO:0044464; GO:0005623 [GO:0008092]; GO:0005515; GO:0005488; GO:0003674 [GO:0019898]; GO:0044425; GO:0005575; GO:0016020	77.4636	7.76709
W5PDQ9	Uncharacterized protein (Fragment) OS=Ovis aries GN=C1QC PE=4 SV=1 - [W5PDQ9_SHEEP]	7.61033	14.71	3	[GO:0005515]; GO:0005488; GO:0003674 [GO:0005576]; GO:0005575 [GO:0005581]; GO:0043234; GO:0032991; GO:0005575	28.5754	8.1626
W5NYA7	Uncharacterized protein OS=Ovis aries GN=PEBP1 PE=4 SV=1 - [W5NYA7_SHEEP]	7.58246	20.86	3		21.0027	7.48877
W5PDP6	Uncharacterized protein (Fragment) OS=Ovis aries GN=C1QB PE=4 SV=1 - [W5PDP6_SHEEP]	7.42882	8.43	2	[GO:0005515]; GO:0005488; GO:0003674 [GO:0005576]; GO:0005575 [GO:0005581]; GO:0043234; GO:0032991; GO:0005575	26.3987	9.40771
W5QAY5	Uncharacterized protein OS=Ovis aries GN=RAB10 PE=3 SV=1 - [W5QAY5_SHEEP]	7.3212	11	2	[GO:0000166]; GO:0036094; GO:1901265; GO:0005488; GO:0097159; GO:1901363; GO:0003674 [GO:0005525]; GO:0032550; GO:0032561; GO:0035639; GO:0001883; GO:0032549; GO:0019001; GO:0032555; GO:0043168; GO:1901265; GO:0001882; GO:0017076; GO:0032553; GO:0043167; GO:0097159; GO:1901363; GO:0036094; GO:0097367; GO:0000166; GO:0005488; GO:0003674 [GO:0007264]; GO:0035556; GO:0007165; GO:0007154; GO:0044700;…	22.5266	8.38232
W5P9W8	Uncharacterized protein OS=Ovis aries GN=CTSO PE=3 SV=1 - [W5P9W8_SHEEP]	7.31227	7.05	2	[GO:0006508]; GO:0019538; GO:0043170; GO:0044238; GO:0071704; GO:0008152; GO:0008150 [GO:0008233]; GO:0016787; GO:0003824; GO:0003674 [GO:0008234]; GO:0070011; GO:0008233; GO:0016787; GO:0003824; GO:0003674 [GO:0016787]; GO:0003824; GO:0003674	34.659	8.03076
W5QC31	Uncharacterized protein OS=Ovis aries GN=FOXRED2 PE=4 SV=1 - [W5QC31_SHEEP]	7.27394	3.77	2		78.0224	7.51807
W5P2I4	Uncharacterized protein (Fragment) OS=Ovis aries GN=PLXNA3 PE=4 SV=1 - [W5P2I4_SHEEP]	7.26078	1.49	3	[GO:0004872]; GO:0003674 [GO:0005515]; GO:0005488; GO:0003674 [GO:0005622]; GO:0044464; GO:0005575; GO:0005623 [GO:0007165]; GO:0007154; GO:0044700; GO:0050794; GO:0051716; GO:0044763; GO:0023052; GO:0044699; GO:0009987; GO:0050789; GO:0050896; GO:0008150; GO:0065007 [GO:0007275]; GO:0044707; GO:0044767; GO:0032501; GO:0044699; GO:0032502; GO:0008150 [GO:0016020]; GO:0005575 [GO:0016021]; GO:0031…	207.85	7.37158
P79362	Cathelicidin-2 OS=Ovis aries GN=CATHL2 PE=2 SV=1 - [CTHL2_SHEEP]	7.238	24.43	3	[GO:0005576]; GO:0005575 [GO:0006952]; GO:0006950; GO:0050896; GO:0008150 [GO:0042742]; GO:0009617; GO:0098542; GO:0051707; GO:0006952; GO:0043207; GO:0051704; GO:0006950; GO:0009605; GO:0009607; GO:0008150; GO:0050896	19.8294	9.46631
W5QER2	Uncharacterized protein OS=Ovis aries GN=PPM1J PE=3 SV=1 - [W5QER2_SHEEP]	7.23156	11.33	2	[GO:0000166]; GO:0036094; GO:1901265; GO:0005488; GO:0097159; GO:1901363; GO:0003674 [GO:0005525]; GO:0032550; GO:0032561; GO:0035639; GO:0001883; GO:0032549; GO:0019001; GO:0032555; GO:0043168; GO:1901265; GO:0001882; GO:0017076; GO:0032553; GO:0043167; GO:0097159; GO:1901363; GO:0036094; GO:0097367; GO:0000166; GO:0005488; GO:0003674 [GO:0005622]; GO:0044464; GO:0005575; GO:0005623 [GO:0007264]…	22.9927	6.58057
W5PKX8	Uncharacterized protein OS=Ovis aries GN=LTBP1 PE=4 SV=1 - [W5PKX8_SHEEP]	7.22818	2.44	3	[GO:0005509]; GO:0046872; GO:0043169; GO:0043167; GO:0005488; GO:0003674 [GO:0005515]; GO:0005488; GO:0003674	165.645	5.23682
W5P556	Uncharacterized protein OS=Ovis aries GN=SLK PE=4 SV=1 - [W5P556_SHEEP]	7.21202	0.97	2	[GO:0000166]; GO:0036094; GO:1901265; GO:0005488; GO:0097159; GO:1901363; GO:0003674 [GO:0004672]; GO:0016301; GO:0016773; GO:0016772; GO:0016740; GO:0003824; GO:0003674 [GO:0004674]; GO:0004672; GO:0016301; GO:0016773; GO:0016772; GO:0016740; GO:0003824; GO:0003674 [GO:0005524]; GO:0032550; GO:0032559; GO:0035639; GO:0001883; GO:0032549; GO:0030554; GO:0032555; GO:0043168; GO:1901265; GO:0001882…	142.301	5.09717
W5QHN3	Alpha-1,4 glucan phosphorylase (Fragment) OS=Ovis aries GN=PYGL PE=3 SV=1 - [W5QHN3_SHEEP]	7.00772	3.48	3	[GO:0004645]; GO:0016758; GO:0016757; GO:0016740; GO:0003824; GO:0003674 [GO:0005975]; GO:0044238; GO:0071704; GO:0008152; GO:0008150 [GO:0008184]; GO:0004645; GO:0016758; GO:0016757; GO:0016740; GO:0003824; GO:0003674 [GO:0016740]; GO:0003824; GO:0003674 [GO:0016757]; GO:0016740; GO:0003824; GO:0003674 [GO:0030170]; GO:0043168; GO:0048037; GO:0097159; GO:1901363; GO:0043167; GO:0005488; GO:00036…	88.3533	6.02393
W5PL48	Uncharacterized protein OS=Ovis aries GN=GNAT1 PE=4 SV=1 - [W5PL48_SHEEP]	6.9924	7.71	2	[GO:0000166]; GO:0036094; GO:1901265; GO:0005488; GO:0097159; GO:1901363; GO:0003674 [GO:0003924]; GO:0017111; GO:0016462; GO:0016818; GO:0016817; GO:0016787; GO:0003824; GO:0003674 [GO:0004871]; GO:0060089; GO:0003674 [GO:0005525]; GO:0032550; GO:0032561; GO:0035639; GO:0001883; GO:0032549; GO:0019001; GO:0032555; GO:0043168; GO:1901265; GO:0001882; GO:0017076; GO:0032553; GO:0043167; GO:0097159…	39.954	5.73193
W5Q9H2	Protein disulfide-isomerase OS=Ovis aries GN=P4HB PE=3 SV=1 - [W5Q9H2_SHEEP]	6.9692	7.05	3	[GO:0003756]; GO:0016864; GO:0016860; GO:0016853; GO:0003824; GO:0003674 [GO:0005783]; GO:0012505; GO:0043231; GO:0044444; GO:0044464; GO:0043227; GO:0043229; GO:0005737; GO:0044424; GO:0005575; GO:0005623; GO:0043226; GO:0005622 [GO:0006457]; GO:0044267; GO:0019538; GO:0044260; GO:0043170; GO:0044238; GO:0044237; GO:0071704; GO:0008152; GO:0009987; GO:0008150 [GO:0008152]; GO:0008150 [GO:0016853…	57.1469	4.94482
W5NWU4	Uncharacterized protein OS=Ovis aries PE=4 SV=1 - [W5NWU4_SHEEP]	6.93909	12.74	2		23.8077	6.65381
W5Q7Z7	Uncharacterized protein (Fragment) OS=Ovis aries GN=DSP PE=4 SV=1 - [W5Q7Z7_SHEEP]	6.87341	1.02	3	[GO:0005856]; GO:0043232; GO:0043228; GO:0043229; GO:0043226; GO:0044424; GO:0005575; GO:0005622; GO:0044464; GO:0005623 [GO:0016337]; GO:0098602; GO:0007155; GO:0044699; GO:0022610; GO:0008150 [GO:0030054]; GO:0005575 [GO:0050839]; GO:0005515; GO:0005488; GO:0003674	317.683	6.7124
W5P824	Uncharacterized protein (Fragment) OS=Ovis aries GN=LOC101103096 PE=4 SV=1 - [W5P824_SHEEP]	6.86795	11.31	2	[GO:0005856]; GO:0043232; GO:0043228; GO:0043229; GO:0043226; GO:0044424; GO:0005575; GO:0005622; GO:0044464; GO:0005623 [GO:0005885]; GO:0015629; GO:0043234; GO:0044430; GO:0005856; GO:0032991; GO:0044446; GO:0043232; GO:0005575; GO:0043229; GO:0044422; GO:0044424; GO:0043228; GO:0043226; GO:0005622; GO:0044464; GO:0005623 [GO:0030041]; GO:0008154; GO:0051258; GO:0007015; GO:0043623; GO:0030036;…	19.6033	8.42627
W5QFH6	Uncharacterized protein OS=Ovis aries GN=KRAS PE=4 SV=1 - [W5QFH6_SHEEP]	6.86575	13.83	2	[GO:0000166]; GO:0036094; GO:1901265; GO:0005488; GO:0097159; GO:1901363; GO:0003674 [GO:0005525]; GO:0032550; GO:0032561; GO:0035639; GO:0001883; GO:0032549; GO:0019001; GO:0032555; GO:0043168; GO:1901265; GO:0001882; GO:0017076; GO:0032553; GO:0043167; GO:0097159; GO:1901363; GO:0036094; GO:0097367; GO:0000166; GO:0005488; GO:0003674 [GO:0006184]; GO:0009154; GO:0009207; GO:0046039; GO:1901069;…	21.4249	8.11865
W5NSD5	Uncharacterized protein OS=Ovis aries GN=RAP1B PE=4 SV=1 - [W5NSD5_SHEEP]	6.86275	11.41	2	[GO:0000166]; GO:0036094; GO:1901265; GO:0005488; GO:0097159; GO:1901363; GO:0003674 [GO:0005525]; GO:0032550; GO:0032561; GO:0035639; GO:0001883; GO:0032549; GO:0019001; GO:0032555; GO:0043168; GO:1901265; GO:0001882; GO:0017076; GO:0032553; GO:0043167; GO:0097159; GO:1901363; GO:0036094; GO:0097367; GO:0000166; GO:0005488; GO:0003674 [GO:0006184]; GO:0009154; GO:0009207; GO:0046039; GO:1901069;…	20.8116	5.78271
W5NUV1	Uncharacterized protein OS=Ovis aries GN=GNB1 PE=4 SV=1 - [W5NUV1_SHEEP]	6.79621	7.35	2	[GO:0005515]; GO:0005488; GO:0003674	37.353	5.99854
P82197	Pyridoxal kinase OS=Ovis aries GN=PDXK PE=1 SV=1 - [PDXK_SHEEP]	6.55664	9.94	2	[GO:0000166]; GO:0036094; GO:1901265; GO:0005488; GO:0097159; GO:1901363; GO:0003674 [GO:0005524]; GO:0032550; GO:0032559; GO:0035639; GO:0001883; GO:0032549; GO:0030554; GO:0032555; GO:0043168; GO:1901265; GO:0001882; GO:0017076; GO:0032553; GO:0043167; GO:0097159; GO:1901363; GO:0036094; GO:0097367; GO:0000166; GO:0005488; GO:0003674 [GO:0005737]; GO:0044424; GO:0005622; GO:0044464; GO:0005575;…	34.7966	6.32861
W5NTG6	Uncharacterized protein (Fragment) OS=Ovis aries GN=TINAGL1 PE=3 SV=1 - [W5NTG6_SHEEP]	6.51448	4.09	2	[GO:0005044]; GO:0038024; GO:0004872; GO:0003674 [GO:0006508]; GO:0019538; GO:0043170; GO:0044238; GO:0071704; GO:0008152; GO:0008150 [GO:0006898]; GO:0006897; GO:0016192; GO:0006810; GO:0051234; GO:0008150; GO:0051179 [GO:0006955]; GO:0002376; GO:0050896; GO:0008150 [GO:0008234]; GO:0070011; GO:0008233; GO:0016787; GO:0003824; GO:0003674 [GO:0030247]; GO:0001871; GO:0030246; GO:0005488; GO:00036…	52.1689	7.04932
W5P0W4	Uncharacterized protein (Fragment) OS=Ovis aries GN=SEMA7A PE=4 SV=1 - [W5P0W4_SHEEP]	6.51103	3.42	2	[GO:0004872]; GO:0003674 [GO:0005515]; GO:0005488; GO:0003674 [GO:0007275]; GO:0044707; GO:0044767; GO:0032501; GO:0044699; GO:0032502; GO:0008150 [GO:0016020]; GO:0005575	69.5551	6.82959
W5P256	Uncharacterized protein OS=Ovis aries GN=LOC101121199 PE=4 SV=1 - [W5P256_SHEEP]	6.34677	7.39	2		29.8293	7.48877
W5PL47	Metalloendopeptidase (Fragment) OS=Ovis aries GN=BMP1 PE=3 SV=1 - [W5PL47_SHEEP]	6.30489	1.82	2	[GO:0004222]; GO:0004175; GO:0008237; GO:0070011; GO:0008233; GO:0016787; GO:0003824; GO:0003674 [GO:0005509]; GO:0046872; GO:0043169; GO:0043167; GO:0005488; GO:0003674 [GO:0005515]; GO:0005488; GO:0003674 [GO:0006508]; GO:0019538; GO:0043170; GO:0044238; GO:0071704; GO:0008152; GO:0008150 [GO:0008233]; GO:0016787; GO:0003824; GO:0003674 [GO:0008237]; GO:0070011; GO:0008233; GO:0016787; GO:00038…	111.862	7.45947
W5PK66	Uncharacterized protein OS=Ovis aries GN=PARK7 PE=4 SV=1 - [W5PK66_SHEEP]	6.26132	10.05	2		20.0506	7.32764
W5Q4N4	Uncharacterized protein OS=Ovis aries GN=TOR3A PE=4 SV=1 - [W5Q4N4_SHEEP]	6.21717	5.22	2	[GO:0000166]; GO:0036094; GO:1901265; GO:0005488; GO:0097159; GO:1901363; GO:0003674 [GO:0005524]; GO:0032550; GO:0032559; GO:0035639; GO:0001883; GO:0032549; GO:0030554; GO:0032555; GO:0043168; GO:1901265; GO:0001882; GO:0017076; GO:0032553; GO:0043167; GO:0097159; GO:1901363; GO:0036094; GO:0097367; GO:0000166; GO:0005488; GO:0003674 [GO:0017111]; GO:0016462; GO:0016818; GO:0016817; GO:0016787;…	45.5404	6.93213
W5QFG8	Uncharacterized protein (Fragment) OS=Ovis aries GN=ACTR2 PE=3 SV=1 - [W5QFG8_SHEEP]	6.05099	8.38	3		44.8894	6.39209
D6PX64	Cysteine-rich secretory protein 3 OS=Ovis aries GN=Crisp3 PE=2 SV=1 - [D6PX64_SHEEP]	6.02732	8.2	2	[GO:0005576]; GO:0005575 [GO:0016021]; GO:0031224; GO:0044425; GO:0005575; GO:0016020 [GO:0042581]; GO:0030141; GO:0012505; GO:0016023; GO:0044464; GO:0031410; GO:0031988; GO:0043231; GO:0005575; GO:0005623; GO:0031982; GO:0043229; GO:0044444; GO:0043227; GO:0043226; GO:0044424; GO:0005737; GO:0005622	27.292	8.26514
W5PXF6	Uncharacterized protein OS=Ovis aries GN=PROM2 PE=4 SV=1 - [W5PXF6_SHEEP]	6.0232	4.95	3	[GO:0016021]; GO:0031224; GO:0044425; GO:0005575; GO:0016020	76.1786	5.50342
W5Q7R8	Uncharacterized protein (Fragment) OS=Ovis aries GN=JUP PE=4 SV=1 - [W5Q7R8_SHEEP]	6.00874	3.48	3	[GO:0005488]; GO:0003674 [GO:0005515]; GO:0005488; GO:0003674	81.9098	6.04932
Q95JH0	1-acyl-sn-glycerol-3-phosphate acyltransferase alpha OS=Ovis aries GN=AGPAT1 PE=2 SV=1 - [PLCA_SHEEP]	5.9909	10.45	2	[GO:0003841]; GO:0016411; GO:0042171; GO:0008374; GO:0071617; GO:0016747; GO:0016746; GO:0016740; GO:0003824; GO:0003674 [GO:0005783]; GO:0012505; GO:0043231; GO:0044444; GO:0044464; GO:0043227; GO:0043229; GO:0005737; GO:0044424; GO:0005575; GO:0005623; GO:0043226; GO:0005622 [GO:0005789]; GO:0042175; GO:0044432; GO:0098588; GO:0098589; GO:0012505; GO:0044464; GO:0005783; GO:0044444; GO:0044446;…	31.9649	9.36377
W5PKU3	Uncharacterized protein OS=Ovis aries GN=GUSB PE=4 SV=1 - [W5PKU3_SHEEP]	5.8384	3.75	3	[GO:0004553]; GO:0016798; GO:0016787; GO:0003824; GO:0003674 [GO:0005975]; GO:0044238; GO:0071704; GO:0008152; GO:0008150	70.7983	9.01221
Q6XUZ5	Isocitrate dehydrogenase [NADP] cytoplasmic OS=Ovis aries GN=IDH1 PE=2 SV=1 - [IDHC_SHEEP]	5.78598	7.25	2	[GO:0000287]; GO:0046872; GO:0043169; GO:0043167; GO:0005488; GO:0003674 [GO:0004358]; GO:0008080; GO:0016407; GO:0016410; GO:0016747; GO:0016746; GO:0016740; GO:0003824; GO:0003674 [GO:0004450]; GO:0004448; GO:0016616; GO:0016614; GO:0016491; GO:0003824; GO:0003674 [GO:0005737]; GO:0044424; GO:0005622; GO:0044464; GO:0005575; GO:0005623 [GO:0006097]; GO:0044262; GO:0044723; GO:0046487; GO:000597…	46.7534	6.80029
W5Q411	Uncharacterized protein OS=Ovis aries GN=HSPA13 PE=3 SV=1 - [W5Q411_SHEEP]	5.74401	5.1	2	[GO:0000166]; GO:0036094; GO:1901265; GO:0005488; GO:0097159; GO:1901363; GO:0003674 [GO:0005524]; GO:0032550; GO:0032559; GO:0035639; GO:0001883; GO:0032549; GO:0030554; GO:0032555; GO:0043168; GO:1901265; GO:0001882; GO:0017076; GO:0032553; GO:0043167; GO:0097159; GO:1901363; GO:0036094; GO:0097367; GO:0000166; GO:0005488; GO:0003674	51.7849	5.36377
W5NZU3	Uncharacterized protein OS=Ovis aries GN=CDH1 PE=4 SV=1 - [W5NZU3_SHEEP]	5.60357	4.19	3	[GO:0005509]; GO:0046872; GO:0043169; GO:0043167; GO:0005488; GO:0003674 [GO:0005886]; GO:0016020; GO:0044464; GO:0071944; GO:0005575; GO:0005623 [GO:0007155]; GO:0022610; GO:0008150 [GO:0007156]; GO:0098609; GO:0007155; GO:0022610; GO:0008150 [GO:0016020]; GO:0005575 [GO:0016021]; GO:0031224; GO:0044425; GO:0005575; GO:0016020	97.8712	4.94482
W5PST4	Uncharacterized protein OS=Ovis aries GN=COL18A1 PE=4 SV=1 - [W5PST4_SHEEP]	5.55189	1.43	2	[GO:0005198]; GO:0003674 [GO:0005581]; GO:0043234; GO:0032991; GO:0005575 [GO:0007155]; GO:0022610; GO:0008150 [GO:0031012]; GO:0005575	170.201	5.80811
W5NU84	Uncharacterized protein OS=Ovis aries GN=EXT2 PE=4 SV=1 - [W5NU84_SHEEP]	5.50784	3.53	2	[GO:0006024]; GO:0006023; GO:0030203; GO:0006022; GO:0009059; GO:0044711; GO:1901137; GO:1901566; GO:0043170; GO:1901135; GO:1901564; GO:1901576; GO:0009058; GO:0044710; GO:0071704; GO:0006807; GO:0008152; GO:0044699; GO:0008150 [GO:0015012]; GO:0030166; GO:0030201; GO:0044272; GO:0044711; GO:0006029; GO:0009101; GO:0006790; GO:0043436; GO:0044249; GO:0009058; GO:0044710; GO:0009100; GO:0034645; …	83.8057	6.50732
W5P0E4	Uncharacterized protein (Fragment) OS=Ovis aries GN=EFNA1 PE=3 SV=1 - [W5P0E4_SHEEP]	5.50154	9.5	2	[GO:0016020]; GO:0005575	23.1107	7.34229
W5Q694	Uncharacterized protein OS=Ovis aries GN=CAPZA1 PE=4 SV=1 - [W5Q694_SHEEP]	5.46455	13.29	2	[GO:0003779]; GO:0008092; GO:0005515; GO:0005488; GO:0003674 [GO:0008290]; GO:0015629; GO:0043234; GO:0044430; GO:0005856; GO:0032991; GO:0044446; GO:0043232; GO:0005575; GO:0043229; GO:0044422; GO:0044424; GO:0043228; GO:0043226; GO:0005622; GO:0044464; GO:0005623 [GO:0030036]; GO:0007010; GO:0030029; GO:1902589; GO:0006996; GO:0044763; GO:0009987; GO:0016043; GO:0044699; GO:0008150; GO:0071840 …	32.9394	5.8208
P54230	Cathelicidin-1 OS=Ovis aries GN=CATHL1A PE=2 SV=1 - [CTHL1_SHEEP]	5.35728	18.06	2	[GO:0005576]; GO:0005575 [GO:0006952]; GO:0006950; GO:0050896; GO:0008150 [GO:0042742]; GO:0009617; GO:0098542; GO:0051707; GO:0006952; GO:0043207; GO:0051704; GO:0006950; GO:0009605; GO:0009607; GO:0008150; GO:0050896	17.637	7.59131
W5NZ76	Uncharacterized protein (Fragment) OS=Ovis aries GN=TIMP2 PE=4 SV=1 - [W5NZ76_SHEEP]	5.29056	9.68	2	[GO:0005515]; GO:0005488; GO:0003674 [GO:0005576]; GO:0005575 [GO:0008191]; GO:0004866; GO:0048551; GO:0030414; GO:0061135; GO:0004857; GO:0010576; GO:0061134; GO:0030234; GO:0003674 [GO:0010951]; GO:0010466; GO:0052548; GO:0051346; GO:0052547; GO:0043086; GO:0051336; GO:0030162; GO:0044092; GO:0050790; GO:0006508; GO:0070613; GO:0065009; GO:0019222; GO:0019538; GO:0010468; GO:0016485; GO:0051246…	23.8818	7.73779
P50415	Cathelicidin-3 OS=Ovis aries GN=CATHL3 PE=1 SV=1 - [CTHL3_SHEEP]	5.05562	13.16	2	[GO:0005576]; GO:0005575 [GO:0006952]; GO:0006950; GO:0050896; GO:0008150 [GO:0042742]; GO:0009617; GO:0098542; GO:0051707; GO:0006952; GO:0043207; GO:0051704; GO:0006950; GO:0009605; GO:0009607; GO:0008150; GO:0050896	21.8157	10.8872
A2SW69	Annexin A2 OS=Ovis aries GN=ANXA2 PE=1 SV=1 - [ANXA2_SHEEP]	4.88773	5.9	2	[GO:0004859]; GO:0055102; GO:0004857; GO:0030234; GO:0003674 [GO:0005509]; GO:0046872; GO:0043169; GO:0043167; GO:0005488; GO:0003674 [GO:0005544]; GO:0005543; GO:0008289; GO:0043168; GO:0005488; GO:0043167; GO:0003674 [GO:0005576]; GO:0005575 [GO:0005578]; GO:0031012; GO:0044421; GO:0005575; GO:0005576 [GO:0005604]; GO:0005578; GO:0044420; GO:0044421; GO:0031012; GO:0005575; GO:0005576 [GO:00058…	38.5878	7.31299
W5NW80	Uncharacterized protein (Fragment) OS=Ovis aries GN=GAA PE=3 SV=1 - [W5NW80_SHEEP]	4.76498	1.72	2	[GO:0003824]; GO:0003674 [GO:0004553]; GO:0016798; GO:0016787; GO:0003824; GO:0003674 [GO:0005975]; GO:0044238; GO:0071704; GO:0008152; GO:0008150 [GO:0030246]; GO:0005488; GO:0003674	103.054	5.38916
W5PJG7	Uncharacterized protein OS=Ovis aries GN=CALR PE=3 SV=1 - [W5PJG7_SHEEP]	4.68257	4.8	2	[GO:0005509]; GO:0046872; GO:0043169; GO:0043167; GO:0005488; GO:0003674 [GO:0005515]; GO:0005488; GO:0003674 [GO:0005783]; GO:0012505; GO:0043231; GO:0044444; GO:0044464; GO:0043227; GO:0043229; GO:0005737; GO:0044424; GO:0005575; GO:0005623; GO:0043226; GO:0005622 [GO:0006457]; GO:0044267; GO:0019538; GO:0044260; GO:0043170; GO:0044238; GO:0044237; GO:0071704; GO:0008152; GO:0009987; GO:0008150…	48.0289	4.44971
W5PKF3	Uncharacterized protein (Fragment) OS=Ovis aries GN=FAM3B PE=4 SV=1 - [W5PKF3_SHEEP]	4.51539	9.75	2		26.0192	8.57275
W5P340	Superoxide dismutase (Fragment) OS=Ovis aries GN=SOD2 PE=3 SV=1 - [W5P340_SHEEP]	4.50897	10.55	2	[GO:0004784]; GO:0016209; GO:0016721; GO:0003674; GO:0016491; GO:0003824 [GO:0006801]; GO:0072593; GO:0044237; GO:0008152; GO:0009987; GO:0008150 [GO:0016491]; GO:0003824; GO:0003674 [GO:0019430]; GO:0006801; GO:0044710; GO:0044763; GO:0071451; GO:0072593; GO:0008152; GO:0044699; GO:0009987; GO:0000303; GO:0034614; GO:0044237; GO:0008150; GO:0000302; GO:0010035; GO:0034599; GO:1901701; GO:0006979…	24.1354	8.52881
W5PR81	Uncharacterized protein OS=Ovis aries GN=TARS PE=3 SV=1 - [W5PR81_SHEEP]	4.38819	3.04	2	[GO:0000166]; GO:0036094; GO:1901265; GO:0005488; GO:0097159; GO:1901363; GO:0003674 [GO:0004812]; GO:0016876; GO:0016875; GO:0016874; GO:0003824; GO:0003674 [GO:0004829]; GO:0004812; GO:0016876; GO:0016875; GO:0016874; GO:0003824; GO:0003674 [GO:0005524]; GO:0032550; GO:0032559; GO:0035639; GO:0001883; GO:0032549; GO:0030554; GO:0032555; GO:0043168; GO:1901265; GO:0001882; GO:0017076; GO:0032553…	83.3509	6.58057
W5QHX9	Uncharacterized protein OS=Ovis aries GN=PLBD1 PE=4 SV=1 - [W5QHX9_SHEEP]	4.38486	4.04	2		62.6308	8.90967
W5PTS8	Uncharacterized protein OS=Ovis aries GN=MLEC PE=4 SV=1 - [W5PTS8_SHEEP]	4.3288	11.61	2		25.6319	5.05908
W5PIM5	Uncharacterized protein OS=Ovis aries GN=LAMA4 PE=4 SV=1 - [W5PIM5_SHEEP]	4.32862	1.43	2	[GO:0005102]; GO:0005515; GO:0005488; GO:0003674 [GO:0005604]; GO:0005578; GO:0044420; GO:0044421; GO:0031012; GO:0005575; GO:0005576 [GO:0005606]; GO:0043256; GO:0005605; GO:0043234; GO:0044420; GO:0044421; GO:0005604; GO:0032991; GO:0005575; GO:0031012; GO:0005576; GO:0005578 [GO:0007155]; GO:0022610; GO:0008150 [GO:0030155]; GO:0007155; GO:0050794; GO:0022610; GO:0009987; GO:0050789; GO:000815…	202.283	6.31592
W5NZ62	Uncharacterized protein OS=Ovis aries GN=GNS PE=4 SV=1 - [W5NZ62_SHEEP]	4.15545	3.8	2	[GO:0003824]; GO:0003674 [GO:0005764]; GO:0000323; GO:0005773; GO:0043231; GO:0044444; GO:0043227; GO:0043229; GO:0005737; GO:0044424; GO:0043226; GO:0005622; GO:0044464; GO:0005575; GO:0005623 [GO:0008152]; GO:0008150 [GO:0008449]; GO:0008484; GO:0016788; GO:0016787; GO:0003824; GO:0003674 [GO:0008484]; GO:0016788; GO:0016787; GO:0003824; GO:0003674 [GO:0030203]; GO:0006022; GO:0043170; GO:19011…	61.8918	8.33838
W5Q5K9	Uncharacterized protein (Fragment) OS=Ovis aries GN=ARPC3 PE=4 SV=1 - [W5Q5K9_SHEEP]	3.62054	8.5	2	[GO:0005856]; GO:0043232; GO:0043228; GO:0043229; GO:0043226; GO:0044424; GO:0005575; GO:0005622; GO:0044464; GO:0005623 [GO:0005885]; GO:0015629; GO:0043234; GO:0044430; GO:0005856; GO:0032991; GO:0044446; GO:0043232; GO:0005575; GO:0043229; GO:0044422; GO:0044424; GO:0043228; GO:0043226; GO:0005622; GO:0044464; GO:0005623 [GO:0030833]; GO:0008064; GO:0030041; GO:0032271; GO:0008154; GO:0030832;…	22.7215	8.19189
W5Q754	Uncharacterized protein OS=Ovis aries GN=TTN PE=4 SV=1 - [W5Q754_SHEEP]	3.61011	0.09	3	[GO:0004672]; GO:0016301; GO:0016773; GO:0016772; GO:0016740; GO:0003824; GO:0003674 [GO:0004713]; GO:0004672; GO:0016301; GO:0016773; GO:0016772; GO:0016740; GO:0003824; GO:0003674 [GO:0005515]; GO:0005488; GO:0003674 [GO:0005524]; GO:0032550; GO:0032559; GO:0035639; GO:0001883; GO:0032549; GO:0030554; GO:0032555; GO:0043168; GO:1901265; GO:0001882; GO:0017076; GO:0032553; GO:0043167; GO:0097159…	3908.59	6.29053
W5P1W2	Uncharacterized protein OS=Ovis aries GN=LOC101120775 PE=4 SV=1 - [W5P1W2_SHEEP]	3.13292	12.12	2		30.5287	8.07471
W5PUH7	Uncharacterized protein (Fragment) OS=Ovis aries GN=GSTP1 PE=3 SV=1 - [W5PUH7_SHEEP]	2.12342	16.34	2	[GO:0004364]; GO:0016765; GO:0016740; GO:0003824; GO:0003674 [GO:0005515]; GO:0005488; GO:0003674 [GO:0008152]; GO:0008150	22.5517	7.78174
W5QHP6	Uncharacterized protein OS=Ovis aries GN=ARHGDIB PE=4 SV=1 - [W5QHP6_SHEEP]	1.99698	15.5	2	[GO:0005094]; GO:0005092; GO:0005083; GO:0030695; GO:0060589; GO:0030234; GO:0003674 [GO:0005737]; GO:0044424; GO:0005622; GO:0044464; GO:0005575; GO:0005623 [GO:0050790]; GO:0019222; GO:0065009; GO:0008152; GO:0050789; GO:0065007; GO:0008150	22.7915	5.19873
W5NZT4	Uncharacterized protein (Fragment) OS=Ovis aries GN=DCST1 PE=4 SV=1 - [W5NZT4_SHEEP]	1.78208	3.52	2	[GO:0005515]; GO:0005488; GO:0003674 [GO:0008270]; GO:0046914; GO:0046872; GO:0043169; GO:0043167; GO:0005488; GO:0003674 [GO:0016021]; GO:0031224; GO:0044425; GO:0005575; GO:0016020	80.7318	9.17334
W5PUU7	Uncharacterized protein OS=Ovis aries GN=PCNT PE=4 SV=1 - [W5PUU7_SHEEP]	1.731	0.73	2		371.62	5.61768
