# Supplementary material for: Proteomics-Driven Analysis of Ovine Whey Colostrum
Source: PLoS One. 2015 Feb 2;10(2):e0117433. doi: 10.1371/journal.pone.0117433 (PMC4313942; doi:10.1371/journal.pone.0117433)
Supplement: S3 Supporting Information — In the table are listed the putative upstream regulators and their relative target. (XLS) [file pone.0117433.s003.xls]

## Sheet: Sheet0
Upstream Regulator	Molecule Type	p-value of overlap	Target molecules in dataset	Mechanistic Network
lipopolysaccharide	chemical drug	3,33E-34	ACO1,ACTN4,AGT,ALB,ANXA1,APOA1,APOB,APOE,ARPC1B,AZGP1,AZU1,BGN,C3,C5,CALR,CAMP,CD14,CD36,CD9,CFB,CHI3L1,COL12A1,CP,CRP,CTGF,CTSB,CYR61,DAG1,DMBT1,DNAJB11,ELANE,ENO1,F2,FASN,FGB,FN1,GPC4,GSN,GSTP1,HP,HSPA5,HSPA8,HTRA1,IDH1,IGHE,IGHM,IGJ,IGKC,IL4I1,ITIH2,ITIH4,LCN2,LGALS3BP,LIPG,LPL,LTA4H,LTF,LY96,MFI2,MPO,MSN,MUC20,ORM1,P4HB,PARK7,PCOLCE,PDIA3,PGLYRP1,PIGR,PLA2G7,PLG,PRDX1,PTGDS,PTX3,SAA2,SERPINA1…	153 (18)
TGFB1	growth factor	3,51E-29	ABCG2,ADAM10,AFM,ALB,ANPEP,ANXA2,APOB,APOE,B2M,BGN,BMP1,C1QB,C1QC,C1S,C2,C5,CAMP,CD14,CD36,CDH1,CFL1,CHI3L1,CLU,COL18A1,CPQ,CPXM1,CTGF,CTSB,CTSD,CTSS,CYR61,DSP,EEF1A1,EXT2,FCGR3A/FCGR3B,FETUB,FN1,GALM,GNS,GSN,GUSB,H6PD,HEXA,HSPA5,HTRA1,IGHM,ITIH3,JUP,KRAS,KRT10,KRT14,LAMC1,LCN2,LDHA,LPL,LTA4H,LTBP1,MFI2,MSN,MSTN,PDXK,PGK1,PLOD2,PPT1,PRL,PTGDS,PTX3,RAB18,RAC1,RHOC,SEMA7A,SERPINA1,SERPINA3,SERPINB1…	179 (21)
beta-estradiol	chemical - endogenous mammalian	7,31E-28	A2M,ABCG2,ACTB,AEBP1,AGRN,AGT,ALB,ALDOA,ANPEP,ANXA1,APOA1,APOA4,APOD,APOE,C3,C4A/C4B,CALR,CD14,CDH1,CFB,CHI3L1,CHRDL2,CLU,CP,CPXM1,CRP,CSN2,CTGF,CTSB,CTSD,CYR61,DSP,ENO1,EXT2,FASN,FGB,FN1,FOLR1,GNB1,GNS,GP2,GPX3,GSTP1,H6PD,HSP90AB1,HSPA5,HSPA8,IGF2R,ITIH4,KRAS,KRT5,KRT6A,LCN2,LDHA,LPL,LPO,LTBP1,LTF,MPO,MUC1,PDIA3,PGK1,PGLYRP1,PIGR,PKM,PPIB,PRL,PTGDS,PTX3,QSOX1,RAC1,SERPINA1,SERPINA3,SERPINA5,SLC3…	199 (24)
dexamethasone	chemical drug	3,76E-26	ACTB,ADAM10,AEBP1,AGT,ALB,ANXA1,APOA1,APOA4,APOD,APOE,B2M,BGN,BMP1,C1QB,C3,C5,C8A,CALR,CAMP,CD36,CFB,CFL1,CHI3L1,CP,CREG1,CRP,CSN2,CTGF,CTSB,CTSD,CYR61,EEF1A1,FASN,FGA,FGB,FGG,FN1,GAPDH,GNS,GSTP1,H6PD,HP,HSPA5,HSPA8,IGHM,LAMA4,LAMC1,LCN2,LDHA,LGALS3BP,LPL,MATN3,MFGE8,MSTN,MUC1,MXRA5,NAGA,ORM1,PEBP1,PLOD2,PLOD3,PRL,PRSS8,PTGDS,PTX3,RBP4,SAA2,SDS,SERPINA1,SERPINA3,SERPINF1,SOD2,TF,TGFB2,TGFBI,TGFBR…	184 (24)
TNF	cytokine	2,26E-21	ABCG2,ACTB,AEBP1,AGT,ALB,ANPEP,ANXA1,AOC3,APOA1,APOE,ARHGDIB,AZU1,B2M,B4GALT1,BGN,C3,CALR,CD14,CD36,CDC42,CDH1,CFB,CHI3L1,CHI3L2,CLU,CP,CRP,CSN2,CTGF,CTSB,CTSS,CYR61,DAG1,DMBT1,FASN,FN1,GPR126,GSTP1,GUSB,HEXA,HP,HSP90AB1,HSPA8,IGKC,IL4I1,LAMA4,LAMC1,LCN2,LDHA,LPL,LRG1,LY96,MPO,MUC1,MUC20,ORM1,P4HB,PIGR,PRL,PTX3,RAC1,RNASE4,SERPINA3,SERPINB1,SERPINF1,SOD2,TALDO1,TF,TGFB2,THBS1,TIMP2,TIMP3	188 (23)
HNF4A	transcription regulator	3,53E-11	A1BG,AGPAT1,AGT,AHSG,AMBP,ANG,ANPEP,APOA1,APOA4,APOB,APOE,APOH,ASAH1,C1S,C2,C3,C4A/C4B,CDH1,CHI3L1,CTSA,CTSB,DAG1,FETUB,FGA,FGB,GALM,GAPDH,GNS,GSN,GUSB,HEXA,HPX,HSPA5,ITIH3,ITIH4,KNG1,KRT10,KRT14,LCN2,LTA4H,NAGA,NUCB1,ORM1,PKM,PLG,PON1,PTGDS,PYGL,RAB10,RAB18,RAB7A,RNASE4,SAA2,SEMA7A,SERPINA1,SERPINA3,SERPINA5,SERPINB3,SGSH,SPCS3,TARS,TF,TIMP3,YWHAB	79 (3)
TP53	transcription regulator	8,75E-19	A2M,ACTB,ACTN4,ALB,ANXA1,ANXA2,APOA1,APOE,ARPC1B,BMP1,C1QC,C2,C9,CDH1,CLU,COL14A1,COL18A1,CP,CTGF,CTSB,CTSD,CYR61,FASN,FN1,GAPDH,GC,GPX3,GSN,GSTP1,HS3ST1,HSP90AB1,HSPA8,IDH1,IL4I1,KRT14,LDHA,LTBP1,MAN2A1,ORM1,P4HB,PARK7,PDCD6IP,PLOD2,PPIC,PPT1,PRDX2,PRL,PSAP,PTGDS,RNASE4,SERPINA3,SERPINC1,SERPING1,SOD2,TCN2,TGFB2,TGFBI,THBS1,TIMP2,TIMP3,TINAGL1,TPP1,UBC	169 (20)
IFNG	cytokine	4,15E-19	A2M,ACO1,ACTB,AGPAT1,AGRN,AGT,AZGP1,B2M,C1QB,C1QC,C1R,C2,C3,C4A/C4B,CD14,CD36,CD5L,CDH1,CFB,CHI3L2,CP,CTGF,CTSB,CTSD,CTSS,EEF1A1,ERAP1,ERAP2,FASN,FCGR3A/FCGR3B,FGG,FN1,GUSB,H6PD,HSP90AB1,HSPA8,IL4I1,KRAS,KRT14,LAMC1,LCN2,LGALS3BP,LPL,LY96,MAN2A1,MUC1,PIGR,PLA2G7,PRDX2,PRL,PRSS8,PTX3,SEMA7A,SERPINA1,SERPINA5,SERPING1,SOD2,TGFB2,TGFBR3,THBS1,TIMP3	172 (20)
tretinoin	chemical - endogenous mammalian	7,05E-13	A2M,ABI3BP,ADAM10,AGT,ANPEP,ANXA1,ANXA2,APOD,APOE,C3,CALR,CD14,CD36,CDC42,CDH1,CP,CREG1,CTGF,CTSB,CTSD,CYR61,DSP,EEF1A1,FN1,GGT1,GSTP1,HS3ST1,IGHM,IGJ,KRT1,KRT14,KRT5,LAMA4,LRP2,LTF,MPO,NPC2,PLA2G7,PLOD3,PRDX2,PRL,PTGDS,PTX3,SDCBP,SEMA7A,SERPING1,TF,TGFB2,TGFBI,TGFBR3,THBS1,TPI1,TPP1,YWHAB	186 (26)
IL6	cytokine	2,67E-18	A2M,ABCG2,AGT,ALB,ANG,ANPEP,ANXA1,APOA1,APOB,APOE,BGN,C3,CD14,CD36,CLU,CP,CRP,CTGF,ELANE,FGA,FGB,FGG,FN1,HP,HPX,HSPA5,IGHM,IGJ,KRT14,LCN2,LPL,LRG1,LTF,MPO,MUC1,ORM1,PLG,PON1,SAA2,SERPINA1,SERPINA3,SOD2,TF,THBS1	153 (21)
MYC	transcription regulator	5,83E-12	ACTB,ACTN4,ALB,ALDOA,CD9,CDH1,CLEC3B,CLU,COL14A1,CTSB,CTSD,DSP,ELANE,ENO1,ERAP1,EXT2,F2,FASN,FN1,GAA,GAPDH,IGLL1/IGLL5,KRAS,KRT14,LDHA,LDHB,MAN2A1,MSN,NUCB1,PGK1,PKM,PRDX2,RAB10,SDCBP,SERPINA1,SLC3A2,SOD2,TF,TGFB2,THBS1,TIMP2,TKT,TPI1	173 (23)
APP	other	2,68E-16	ABCG2,ACTB,ALB,ALDOA,APOE,C1R,C1S,C3,C4A/C4B,CALR,CD5L,CDC42,CDH1,CFL1,CLU,COL18A1,CTGF,CTSB,CTSD,ENO1,FN1,FOLR1,GAPDH,GNB1,GSTP1,HSP90AB1,HSPA5,HSPA8,IGF2R,LDHA,LDHB,MPO,PEBP1,PGK1,PKM,PRDX2,PTGDS,SERPINF1,SOD2,TPI1,TPP1,UBC,YWHAB	155 (17)
HRAS	enzyme	1,41E-16	A2M,ACTB,ANXA2,ARF1,B2M,BMP1,C1QC,CAPG,CDH1,CFB,CLU,COL18A1,CRP,CSN2,CTGF,CTSB,CTSS,FN1,GPX3,GSN,GUSB,HSPA8,HTRA1,IGKC,IGLL1/IGLL5,JUP,KRAS,LIPG,MFGE8,P4HB,PLOD2,PPIC,PRL,SERPINA3,TGFB2,THBS1,TIMP3,TINAGL1	159 (19)
HTT	transcription regulator	9,04E-13	AGRN,AGT,ALDOA,APOA1,B2M,BMP1,C1R,CD9,COL18A1,CTSD,EEF1A1,FASN,FN1,FOLR1,GAPDH,GPX3,GSN,HSP90AB1,HSPA5,HSPA8,JUP,KRT1,LDHA,LDHB,LTF,PDXK,PLOD3,RAB10,RBP4,SERPINA1,SERPINA3,SERPINF1,SERPING1,SOD2,TGFBI,TIMP3,TPI1	162 (22)
ERBB2	kinase	2,73E-14	ABCG2,ACTB,ANG,ANXA2,ATP6AP2,BMP1,CD36,CD9,CDH1,CLEC3B,CLU,COL18A1,CTGF,CTSB,DAG1,FASN,FN1,FOLR1,GPX3,H6PD,HP,HTRA1,IDH1,IGF2R,IGJ,JUP,LCN2,MUC1,NPC2,PGK1,PRDX2,PRL,RAB18,SERPINA3,TGFBI,THBS1,TIMP3	163 (22)
IL1B	cytokine	4,05E-11	A2M,ABCG2,ANXA1,APOB,APOE,BGN,C1R,C3,CD14,CFB,CHI3L1,CP,CRP,CTSB,CTSS,FGB,FGG,FN1,GUSB,HEXA,HP,LCN2,LCP1,LY96,MUC1,ORM1,P4HB,PIGR,PTGDS,PTX3,SAA2,SERPINA3,SERPINF2,SOD2,THBS1,TIMP2,TIMP3	150 (20)
phorbol myristate acetate	chemical drug	2,30E-08	ACO1,ACTB,AGT,ALB,ANXA1,AZU1,C3,C5,CAPG,CD14,CD36,CDC42,CDH1,CTGF,CTSD,CYR61,DMBT1,ELANE,GSTP1,HSP90AB1,HSPA5,KRT10,LCN2,LPL,MPO,MUC20,PKM,PON1,PRDX1,PRL,PTGDS,PTPRF,SERPINA1,SERPINA3,SOD2,THBS1	175 (23)
OSM	cytokine	6,73E-16	A2M,ALB,ANXA1,ANXA2,ASAH1,B2M,C1R,C1S,C4BPA,CDH1,CHI3L2,CRP,FASN,FETUB,FGA,FGB,FN1,GNS,GPR126,HP,HSPA5,LCN2,PGK1,PIGR,PRDX2,PYGL,QSOX1,RNASE4,SERPINA1,SERPINA3,SERPINB1,SERPINB4,SERPING1,TCN1,TIMP3,XDH	112 (13)
D-glucose	chemical - endogenous mammalian	1,05E-15	ACTB,AGT,ALDOA,ANXA1,APOB,ATP6AP2,C3,CALR,CD36,CLU,CTGF,CTSB,DNAJB11,ENO1,FAM3B,FASN,FN1,GAPDH,H6PD,HP,HSPA5,IDH1,LAMC1,LPL,LY96,PDIA3,PGK1,PPIB,PTGDS,RAP1B,SLC3A2,SOD2,TALDO1,THBS1,TKT	114 (15)
dihydrotestosterone	chemical - endogenous mammalian	1,73E-14	ACTB,AGT,ALDOA,APOD,APOE,AZGP1,B2M,C4A/C4B,CD36,CDH1,CHI3L1,CTGF,ENO1,FASN,FN1,GAPDH,GPX3,GSN,GSTP1,KRT1,KRT14,KRT5,LDHA,LPL,LTBP1,MUC1,NUCB1,SLC3A2,TALDO1,TF,TGFB2,TGFBR3,THBS1,TKT	156 (16)
methotrexate	chemical drug	8,18E-24	ACO1,ACTB,ALB,ALDOA,C1QB,C1R,C2,C3,C4BPA,C5,C6,C7,C8A,C8B,CDH1,CFB,CFH,CFI,CRP,CTSS,FASN,FGA,GAPDH,GSN,ITIH4,LPL,LY96,ORM1,PRDX1,RAC1,SDS,SERPING1,TIMP3
HNF1A	transcription regulator	4,70E-15	AHSG,ALB,AMBP,ANPEP,APOB,APOH,C1S,C2,C4BPA,C5,C8A,C8B,C9,CPQ,CRP,FGA,FGB,FOLR1,GC,HPX,HSPA5,ITIH4,KNG1,MFI2,PGK1,PIGR,PLG,RNASE4,SERPINA1,SERPING1,TARS,TPI1	79 (3)
PD98059	chemical - kinase inhibitor	1,62E-12	AGT,ALDOA,ANPEP,ANXA1,APOA1,BGN,C3,CAMP,CD14,CD36,CDH1,CLU,CRP,CTGF,CTSB,EEF1A1,ENO1,FAM3B,FASN,FN1,HSPA5,LDHA,LIPG,LPL,MUC1,PRL,RNASE4,SERPINA1,SLC3A2,TF,THBS1,TIMP2	181 (24)
progesterone	chemical - endogenous mammalian	4,50E-13	ACTB,AEBP1,APOD,APOE,C3,CDH1,CFB,CP,CSN2,FN1,HSPA8,KRT5,LCN2,LPL,LRP2,LTF,MPO,MUC1,PIGR,PLA2G7,PRL,PTGDS,PTX3,RAP1B,RBP4,RNASE4,SOD2,TGFB2,TGFBI,TGFBR3,TIMP3,XDH	157 (21)
CEBPA	transcription regulator	9,38E-16	A2M,AGT,ALB,ANPEP,ANXA1,APOA4,APOB,C3,CAMP,CD14,CHI3L1,CREG1,CSN2,ELANE,FASN,GAPDH,GSTP1,HP,HSPA5,IGHE,KRT14,LCN2,LPL,LTF,MPO,PLOD2,PRL,PTX3,SERPINB1,SERPINF1,SOD2,TGFB2	130 (19)
CTNNB1	transcription regulator	4,51E-11	ACTB,ACTN4,AGRN,ANXA1,AOC3,APOD,BGN,BMP1,C6,CDH1,CLU,CSN2,CTGF,CYR61,FN1,HTRA1,IGHM,IGJ,KRT1,KRT5,LPL,MAN2B1,MFGE8,PRKCSH,PSAP,RAB18,RBP4,SERPINA1,SERPINA3,SERPINA5,TIMP3	121 (10)
methylprednisolone	chemical drug	7,22E-12	A2M,ANPEP,ANXA1,ANXA2,ASAH1,ATRN,B2M,C1QB,C9,CD9,CDH1,CREG1,CTGF,CTSS,FN1,GC,GSTP1,IDH1,IGF2R,JUP,KRAS,KRT10,LPL,PIGR,PRSS8,SDS,SERPINA1,SERPINA3,SERPINB1,TIMP3,TINAGL1	132 (10)
NFkB (complex)	complex	5,14E-11	A2M,AGT,APOE,ATP6AP2,B4GALT1,C1R,C3,CAMP,CD36,CDH1,CFB,CLU,COL18A1,CRP,CSN2,CTGF,CYR61,DMBT1,ERAP1,ERAP2,FGG,FN1,IGHE,IGHG3,IGKC,IGLL1/IGLL5,LCN2,PTX3,SERPINA3,SOD2,TIMP2	146 (16)
cisplatin	chemical drug	2,40E-10	A2M,ACTB,ALB,ANPEP,ANXA1,ANXA2,C4A/C4B,CD14,CLU,CP,CTGF,CTSB,FASN,FGA,FGB,FN1,GC,GGT1,GSTP1,HSPA5,KRT10,LCN2,LDHB,MPO,MUC20,PEBP1,RAC1,RBP4,SLC34A2,THBS1,TIMP3	186 (23)
PPARA	ligand-dependent nuclear receptor	4,03E-14	ANXA2,APOA1,APOA4,APOE,C1QB,C1R,C1S,C2,C3,C5,C6,C8A,C9,CD36,CFH,CFI,CSN2,FASN,FGA,FGB,FGG,GSTP1,HPX,LIPG,LPL,PON1,PRL,RBP4,TALDO1,TPP1	95 (16)
rosiglitazone	chemical drug	1,00E-13	AGT,AHSG,AOC3,APOE,ASAH1,C1QB,C1QC,C3,C4A/C4B,CD36,CDH1,CRP,CTGF,FASN,FGB,FN1,GAPDH,H6PD,HP,HSPA5,LCN2,LPL,LRG1,MPO,MUC1,RBP4,SERPINF1,SOD2,THBS1	177 (23)
forskolin	chemical toxicant	1,56E-08	ACTB,ACTR2,ALDOA,APOA1,ATP6AP2,B4GALT1,CALR,CAMP,CD14,CD9,CLU,COL18A1,CTGF,FN1,GSTP1,HP,LTF,MFGE8,NPC2,ORM1,PDXK,PGK1,PRDX1,PRDX2,PRL,PTPRF,RAB7A,SOD2,THBS1	127 (15)
pirinixic acid	chemical toxicant	1,44E-12	ABCG2,AHSG,ANXA2,APOA1,APOA4,APOE,C3,C5,C9,CD36,CD5L,CFH,CFI,CLU,CRP,CTSB,FASN,FGB,GAPDH,HPX,LCN2,LDHB,LPL,NPC2,ORM1,PPIC,PRL,PTPRF,TALDO1	83 (11)
NFKBIA	transcription regulator	9,62E-13	A2M,AEBP1,APOA1,AZGP1,C3,CAMP,CDH1,CHI3L2,CLU,CP,CTSB,DAG1,ERAP1,ERAP2,FN1,GPX3,HSPA5,HSPA8,IGF2R,LCN2,MFGE8,PARK7,PRL,PTX3,RAC1,SOD2,TGFB2,TIMP2,TIMP3	151 (21)
nitrofurantoin	chemical drug	4,40E-24	A2M,ACTB,ALB,AMBP,ANXA2,APOE,C3,C4A/C4B,C4BPA,CFI,CLU,CP,CRP,CTSB,CTSS,EEF1A1,FETUB,FGA,FGB,GSTP1,HPX,HSPA5,ITIH4,ORM1,PRDX1,PRDX2,SERPINA1,SLC34A2,TIMP3
IL4	cytokine	6,53E-07	ANXA2,APOE,C3,CAPG,CD14,CD36,COL18A1,CSN2,CTGF,FCGR3A/FCGR3B,FN1,IGHE,IGHG2,IGHG3,IGJ,KRT1,KRT10,LGALS3BP,LIPG,LTA4H,MUC1,PIGR,SERPINB3,SERPINB4,TGFBI,TIMP2,TIMP3,TINAGL1	110 (17)
EGF	growth factor	4,11E-11	ABCG2,ANPEP,APOA1,B4GALT1,CDH1,CLU,CSN1S1,CSN2,CTGF,CTSD,CYR61,EEF1A1,FASN,FN1,GSTP1,IDH1,KRAS,KRT5,LCN2,LDHA,LTF,MUC1,PPIB,PRL,SERPINA1,SERPINA3,THBS1,TIMP3	175 (22)
FOS	transcription regulator	4,80E-10	A2M,AGT,ARF1,B4GALT1,CAMP,CD14,CDH1,CHI3L1,CLU,COL18A1,CTGF,CTSB,ENO1,FASN,FETUB,FGA,FN1,GSTP1,HSPA5,LGALS3BP,LPL,LTBP1,PRDX1,PRL,PTGDS,TGFBI,TPP1,XDH	138 (16)
butyric acid	chemical - endogenous mammalian	1,39E-11	A2M,ALB,ANXA1,ANXA2,C7,CAMP,CDC42,CDH1,CLU,ELANE,FASN,GAA,GC,GGT1,GSN,GSTP1,IGJ,KRAS,MUC1,NUCB1,PDIA3,PRDX1,PSAP,PTGDS,PYGL,TGFBI,TIMP3	132 (10)
STAT3	transcription regulator	3,86E-11	A2M,AGT,AHSG,APOA4,C5,CD9,CDH1,CFB,CHI3L1,CRP,CSN2,CTSB,FASN,FGA,FGB,FGG,FN1,HP,LRP2,LTF,MUC1,SERPINA3,SERPINB1,SERPINB3,SERPINB4,SOD2,THBS1	115 (16)
hydrogen peroxide	chemical - endogenous mammalian	1,59E-10	AEBP1,AGT,ANXA2,C4BPA,CDH1,CLU,CTGF,CTSB,CTSD,CTSS,EEF1A1,ELANE,FASN,FN1,HSPA5,KRAS,LCN2,MUC1,PDIA3,PRDX1,PRDX2,PRKCSH,PTX3,RAC1,SOD2,TGFBR3	141 (21)
L-triiodothyronine	chemical - endogenous mammalian	8,87E-13	A2M,ACTB,AGT,AHSG,ALB,APOA1,APOB,C1S,C4A/C4B,CAPZA1,CLU,CTGF,F2,FASN,FGA,H6PD,HP,ITIH3,KRT6A,PGK1,PRDX2,PRL,PTGDS,PYGL,SEMA7A,TF	172 (24)
PRL	cytokine	9,03E-18	A2M,ABCG2,ACTB,ANXA2,B2M,CDH1,CLU,CSN2,CTSA,CTSB,CTSD,CTSS,ENO1,FN1,KRT14,KRT5,LAMC1,MFGE8,MSN,P4HB,PCOLCE,PRL,RNASE4,SERPINA3,TIMP2,XDH	160 (21)
APOE	transporter	1,78E-15	ACTB,APOA1,APOB,APOD,APOE,BGN,CALR,CD36,CLU,COL18A1,CTGF,CTSB,CTSD,CTSS,CYR61,GPX3,HSP90AB1,LCN2,LIPG,LPL,LTBP1,MLEC,PTX3,SERPINA3,SOD2	156 (21)
U0126	chemical - kinase inhibitor	3,71E-09	ABCG2,ATP6AP2,C3,CAMP,CD36,CDH1,CTGF,EEF1A1,FN1,FOLR1,GSN,HSP90AB1,HSPA5,IGHA1,IGHM,LPL,MUC1,PRL,RAC1,TF,TGFB2,THBS1,TIMP2,TIMP3,UBC	163 (21)
PSEN1	peptidase	6,47E-11	ABCG2,ACTB,ALB,ALDOA,APOE,C1QB,C1QC,C1R,C1S,C3,CD9,CFL1,CTSS,ENO1,GAPDH,GNB1,GSTP1,HSPA5,HSPA8,PEBP1,PGK1,PKM,PTPRF,TPI1,UBC	130 (9)
cyclosporin A	biologic drug	2,48E-10	A2M,AGT,ANG,ANXA1,ANXA2,APOD,APOE,BGN,C4A/C4B,CAMP,CD14,CDH1,CLU,CP,CTGF,FASN,FGA,FGB,FN1,HPX,HSPA5,LCN2,PRL,SDCBP,SLC34A2	148 (21)
NR3C1	ligand-dependent nuclear receptor	1,94E-06	A2M,ACTB,AGT,ANXA1,APOE,B2M,C1R,C4A/C4B,CSN2,CYR61,DAG1,FN1,GPX3,GSTP1,H6PD,HSP90AB1,IDH1,KRT14,KRT5,PIGR,PRL,SDS,SERPINA1,THBS1,TIMP3	173 (24)
KRAS	enzyme	2,26E-11	AGRN,ALDOA,ANPEP,ARPC3,B2M,BGN,CDH1,CLU,EEF1A1,GSN,HEXA,HSPA5,KRAS,LIPG,MAN2A1,PCOLCE,PDIA3,RAB7A,RHOC,RNASE4,SERPINA3,SLC3A2,THBS1,TIMP2	138 (14)
LEP	growth factor	1,07E-09	ACO1,APOA1,APOA4,APOH,ASAH1,CD14,CD36,CDH1,CRP,CSN2,CYR61,FASN,GAPDH,HPX,HSPA5,IDH1,LPL,ORM1,PRDX1,PRL,RAC1,SOD2,THBS1,TIMP3	160 (22)
NFE2L2	transcription regulator	7,13E-10	ABCG2,ALDOA,ANG,APOA4,ARF1,C5,CD36,CREG1,CTGF,CTSD,DNAJB11,FN1,GPX3,GSTP1,HSP90AB1,LPL,PDIA3,PPIB,PRDX1,SERPINA3,SOD2,TCN2,TPI1,UBC
PPARG	ligand-dependent nuclear receptor	1,18E-09	ABCG2,AGT,APOA1,APOE,C3,CALR,CD36,CDH1,CSN2,CTGF,FASN,FN1,GAPDH,H6PD,HP,LPL,MPO,MUC1,PPIC,PTPRF,PYGL,RBP4,SERPINA1,TKT	136 (20)
calcitriol	chemical drug	3,03E-08	ALB,ANXA2,APOA1,C3,CAMP,CD14,CDH1,CYR61,FASN,FGG,FN1,GAPDH,IDH1,KRT6A,LCN2,LPL,LTBP1,LTF,PRL,SERPINA1,SERPINB1,TGFB2,THBS1	155 (25)
CEBPB	transcription regulator	1,36E-09	AGT,ALB,APOB,C3,CD14,CP,CRP,CSN2,ELANE,HP,HPX,IGHE,IGKC,LAMC1,LCN2,ORM1,PLG,PRL,PRSS8,SAA2,SERPINA1,TF,XDH	111 (14)
HIF1A	transcription regulator	3,15E-10	ACO1,ADAM10,AGT,ALDOA,APOE,BGN,CDH1,CTGF,CTSD,CYR61,ENO1,FN1,GAPDH,HSPA5,JUP,KRT14,LDHA,MUC1,PGK1,PKM,PLOD2,TGFB2,TPI1	155 (19)
doxorubicin	chemical drug	7,21E-10	A2M,ABCG2,ALB,ANXA1,ANXA2,C4A/C4B,CD14,CLU,CP,CTGF,CTSB,CTSD,CYR61,EEF1A1,FGA,FGB,LCN2,LGALS3BP,PRDX1,PSAP,PTGDS,SLC34A2,SOD2	161 (19)
RELA	transcription regulator	3,15E-10	A2M,ABCG2,ACTN4,AGT,APOE,ARHGDIB,ATP6AP2,B2M,CAMP,CFB,CHI3L1,CRP,CSN2,CTSB,ERAP1,ERAP2,IGHM,IGKC,MUC1,PTGDS,PTX3,SAA2,SOD2	122 (14)
IL13	cytokine	5,52E-09	C3,CD14,CD36,CFI,CHI3L1,COL18A1,CTGF,CTSB,CTSS,GPX3,GSN,HTRA1,IGHE,LTA4H,LTBP1,QSOX1,SERPINA1,SERPINB3,SERPINB4,SERPINF1,THBS1,TIMP2	155 (16)
mifepristone	chemical drug	3,38E-11	ANXA1,APOE,C1QB,C3,CD14,CHI3L1,CLEC3B,CLU,COL18A1,CSN2,CTGF,CTSD,H6PD,HSPA5,KRAS,LTF,MUC1,PGLYRP1,PRL,RHOC,SERPING1,TIMP3	159 (16)
LY294002	chemical - kinase inhibitor	6,01E-07	ANPEP,APOE,CD14,CD36,CDH1,CP,CRP,CSN2,CTGF,CYR61,FASN,FN1,GSTP1,HSP90AB1,HSPA5,IGHM,JUP,KRAS,LCN2,PGK1,PRDX1,THBS1	170 (23)
TO-901317	chemical reagent	2,53E-13	ALB,APOD,APOE,C3,C5,C9,CD5L,CFH,CRP,ENO1,FASN,HP,ITIH1,ITIH4,KNG1,LIPG,LPL,PGLYRP1,PTGDS,SERPINA3,TIMP3,TKT	71 (9)
decitabine	chemical drug	2,26E-07	AGRN,ANXA2,APOE,ARHGDIB,B2M,CD9,CDH1,CHI3L1,CTGF,DMBT1,EEF1A1,FN1,GSN,GSTP1,JUP,LY96,RNASE4,TGFB2,TGFBI,THBS1,TIMP2,TIMP3	138 (18)
CD3	complex	4,60E-05	ACTN4,ANG,ANXA1,ARHGDIB,AZU1,C1R,C2,GAPDH,HPX,HSPA5,HSPA8,IGLL1/IGLL5,IL4I1,KRT14,LCP1,LTBP1,NAGA,P4HB,PSAP,PYGL,RHOC,THBS1
cycloheximide	chemical reagent	2,71E-09	ACTB,ALB,ALDOA,APOA1,APOB,B2M,CALR,CTGF,CYR61,EEF1A1,FN1,HEXA,LCN2,LDHA,LPL,PGK1,PIGR,PRL,PTGDS,PTX3,THBS1,XDH	162 (19)
Ins1	other	2,87E-10	ACTB,AGT,ALB,APOA1,ARF1,COL18A1,CSN2,FASN,GAPDH,GSTP1,HP,LDHA,LDHB,LGALS3BP,LPL,MFI2,PPIB,PRL,SOD2,TF,TIMP2,TIMP3	146 (22)
Insulin	group	4,90E-10	ACTB,ADAM10,AEBP1,AGT,ALB,ALDOA,APOA1,APOE,CD36,FASN,FGB,FN1,GSTP1,HSPA5,LGALS3BP,LPL,PGK1,PKM,PRL,RAC1,RBP4,TGFBI	144 (18)
IGF1	growth factor	1,98E-08	A2M,ANPEP,BGN,C4A/C4B,CAMP,CDH1,CLU,CTGF,CTSD,CYR61,FASN,FN1,GAPDH,HSPA5,LCN2,LPL,MSTN,PCOLCE,PRL,TF,TGFBI,THBS1	100 (17)
SB203580	chemical - kinase inhibitor	8,17E-09	AGT,ANXA1,ARHGDIB,C3,C4A/C4B,CAMP,CRP,CTGF,ENO1,FN1,GSTP1,MSTN,PRDX1,PTGDS,SERPING1,SOD2,TGFB2,THBS1,TIMP2,TIMP3,XDH	138 (19)
estrogen	chemical drug	1,42E-10	AGT,ALB,APOA1,APOB,APOE,CLU,COL14A1,COL18A1,CTGF,CTSD,CYR61,FN1,LCN2,LPL,LTF,PRL,PTGDS,PTX3,RAB11B,SERPINA3,TGFB2	199 (28)
sirolimus	chemical drug	2,47E-07	ACTB,ARF1,ARHGDIB,B2M,CSN2,EEF1A1,ENO1,FASN,FN1,GSTP1,HSP90AB1,HSPA5,IDH1,LCN2,LDHA,LDHB,PGK1,PKM,SLC3A2,TARS,TPI1	162 (16)
AHR	ligand-dependent nuclear receptor	2,53E-09	A2M,ABCG2,ALB,CD36,CDH1,COL12A1,COL14A1,CRP,CTSD,FN1,HP,HSPA5,IGHM,LTBP1,PRL,SOD2,TGFB2,TGFBI,THBS1,TIMP2,TIMP3	197 (24)
thioacetamide	chemical toxicant	1,38E-10	ANXA1,ANXA2,BGN,C4A/C4B,CD14,CLU,CP,CPQ,CTGF,FGA,FGB,GPX3,LCN2,LGALS3BP,LTBP1,PCOLCE,PKM,PPT1,SLC34A2,TIMP2
TWIST1	transcription regulator	9,47E-14	APOD,CDH1,CHI3L1,CHRDL2,CLU,CSN2,FCGBP,FN1,GSN,LALBA,LRG1,MFGE8,OLFML3,PCOLCE,PRL,RHOC,TF,TGFBI,TIMP3
fenofibrate	chemical drug	7,82E-10	APOA1,APOB,CD36,CLU,CRP,FASN,FGA,FGB,FGG,GAPDH,HP,LDHB,LPL,MPO,MSTN,PPIC,PTPRF,SOD2,TPP1	118 (15)
SP1	transcription regulator	4,13E-05	AEBP1,APOA1,APOE,CAMP,CHI3L1,CTGF,CTSD,ELANE,FASN,FN1,HSPA5,LPL,PGK1,PKM,SOD2,TGFB2,TGFBR3,TIMP2,UBC	142 (14)
TP73	transcription regulator	1,37E-08	ADAM10,C1R,C3,CDH1,CTSD,CYR61,FASN,LCP1,LRG1,LTBP1,PRL,SERPINA1,SERPINA3,SERPINA5,SERPINF1,SERPING1,THBS1,TPP1,YWHAB	118 (7)
poly rI:rC-RNA	chemical reagent	2,85E-06	ADAM10,AGRN,ANXA1,B2M,C2,C3,CD14,CD36,CFB,CRP,FN1,IL4I1,LIPG,LPL,LTF,PIGR,SERPING1,SOD2,THBS1	155 (20)
GH1	growth factor	5,47E-11	ACTB,AGT,ALB,APOE,C3,CLU,COL18A1,CSN2,FASN,FGG,FN1,GSTP1,JUP,LPL,PRDX1,PRL,TF,TKT,XDH	124 (20)
indomethacin	chemical drug	5,51E-10	A2M,ANXA1,ANXA2,C4A/C4B,CD14,CDH1,CLU,CP,CSN2,CTSD,FASN,FGA,FGB,LCN2,LPL,MPO,P4HB,PRL,SLC34A2	150 (20)
JUN	transcription regulator	1,53E-06	A2M,ANXA1,ANXA2,APOE,CAMP,CD14,CDH1,CLU,CTGF,FN1,GSTP1,IGF2R,LTBP1,PRDX1,PRL,PTGDS,PTX3,SOD2,THBS1	150 (19)
methapyrilene	chemical drug	3,79E-14	A2M,ALB,ALDOA,AMBP,ANXA2,APOE,C4BPA,CD36,CP,CRP,CTSB,CTSS,EEF1A1,FETUB,FGA,HSPA5,ITIH4,ORM1,SLC3A2
FGF2	growth factor	7,94E-07	ALB,ANG,ANPEP,BGN,CDH1,CSN2,CYR61,ENO1,FN1,KRAS,LALBA,PGK1,PRL,TF,TGFB2,TGFBR3,THBS1,TIMP3	154 (23)
IGF1R	transmembrane receptor	4,30E-10	ACTN4,ALDOA,CAPG,CD36,CD5L,CDC42,CDH1,CLU,COL18A1,CSN2,FASN,HSPA5,HTRA1,IGF2R,RAB18,RAC1,TGFBI,TIMP3	176 (19)
trichostatin A	chemical drug	4,43E-04	ACTB,AGRN,AGT,APOE,B2M,CAMP,CD14,CD9,CDH1,CLEC3B,FASN,GSN,IGJ,JUP,PRL,THBS1,TIMP2,TIMP3	142 (21)
tamoxifen	chemical drug	6,71E-09	ABCG2,AMBP,ANG,APOA4,ASAH1,C3,CDH1,CLU,CTSD,CYR61,FASN,GAPDH,HSP90AB1,ORM1,PRL,SDS,SERPINA3,SOD2	165 (24)
IL1	group	5,15E-07	ABCG2,ALB,APOE,C2,C3,CFB,CP,CRP,CTSB,FN1,GGT1,HP,ORM1,PIGR,RBP4,SAA2,SOD2,XDH	127 (15)
ESR1	ligand-dependent nuclear receptor	6,35E-06	ABCG2,AGT,APOA1,APOE,C1QTNF5,C3,CDH1,CSN2,CTSB,CTSD,ENO1,FOLR1,HSPA13,LPL,LTBP1,LTF,PRL,PTX3	153 (22)
inosine	chemical - endogenous mammalian	2,02E-21	A2M,ANXA1,ANXA2,ARPC1B,C1QB,C1QC,C1S,C2,C3,C4A/C4B,CFB,LCP1,LGALS3BP,NPC2,RHOC,RNASET2,SERPINB1,SERPING1
testosterone	chemical - endogenous mammalian	4,31E-07	A2M,ALDOA,ANPEP,ANXA1,CDH1,CLU,CRP,FN1,GGT1,GUSB,HSP90AB1,KRAS,MSTN,SERPINA5,SOD2,TF,TGFB2,THBS1	199 (25)
SMARCA4	transcription regulator	1,95E-07	A2M,ACTN4,AGT,ALB,APOA1,ARHGDIB,CDH1,CTGF,CTSB,CTSS,FN1,GAPDH,GSTP1,MFGE8,MUC1,NPC2,TGFB2,TIMP2	145 (17)
CREB1	transcription regulator	7,44E-04	APOE,ARPC3,CD9,CYR61,FASN,FN1,GAA,HSPA5,LCN2,LPL,NPC2,PDXK,PRL,RBP4,SEMA7A,SOD2,TF	77 (10)
ethanol	chemical - endogenous mammalian	3,49E-06	ANPEP,APOA1,C9,CD14,CLU,CRP,CTGF,FASN,HSP90AB1,HSPA5,IGHM,ORM1,PRL,SERPINA1,SOD2,TGFB2,TIMP2	147 (20)
1,2-dithiol-3-thione	chemical reagent	3,18E-09	ALDOA,ANG,APOA4,ARF1,C5,CREG1,CTSD,DNAJB11,GSTP1,HSP90AB1,LPL,PDIA3,PPIB,PRDX1,SERPINA3,SOD2,TPI1	25 (3)
simvastatin	chemical drug	1,88E-09	AHSG,ANXA1,APOA1,APOB,CD14,CD9,CDH1,CRP,CTGF,CYR61,FGA,HS3ST1,LCN2,LPL,PGLYRP1,PON1,RAC1	150 (21)
FSH	complex	1,96E-05	ACTB,ACTR2,ARPC4,CAPZA1,COL18A1,CTGF,GNB1,NPC2,PDXK,PGK1,PKM,PTPRF,TF,TGFB2,TGFBR3,THBS1,TIMP2	49 (5)
MYCN	transcription regulator	3,05E-08	ACTB,ACTN4,ALDOA,ARPC1B,B2M,CDC42,CLU,COL18A1,CTGF,EEF1A1,FN1,GAPDH,HSP90AB1,LDHA,NUCB1,TIMP2,TPI1
estrogen receptor	group	1,18E-08	ABCG2,ANXA1,C3,CAPG,CDH1,COL12A1,CTGF,DSP,FN1,JUP,LTF,MSN,MUC1,TGFB2,TGFBR3,TIMP2,TIMP3	177 (25)
MAPT	other	4,37E-08	ABCG2,ALB,ALDOA,C1R,C1S,C3,CFL1,ENO1,GAPDH,GSTP1,HSPA5,HSPA8,PEBP1,PGK1,PKM,TPI1,UBC	125 (8)
troglitazone	chemical drug	1,40E-05	ABCG2,AGT,ANXA2,BMP1,C3,CD36,CDH1,CFL1,FASN,FN1,HSPA5,KRT14,LAMA4,LPL,MPO,MUC1,TALDO1	154 (21)
carbon tetrachloride	chemical toxicant	1,09E-08	APOA1,APOB,APOE,C9,CTGF,FGG,FN1,GC,GSTP1,IGF2R,PON1,SOD2,TF,TGFB2,TIMP2,TIMP3	156 (20)
PPARD	ligand-dependent nuclear receptor	1,69E-09	APOA1,APOA4,APOB,APOE,C1QB,C1QC,CD36,FASN,FN1,LDHA,LDHB,LIPG,LPL,MFGE8,THBS1,UBC	72 (10)
benzyloxycarbonyl-Leu-Leu-Leu aldehyde	chemical - protease inhibitor	7,09E-07	ABCG2,ACTB,ARHGDIB,CFB,CFL1,CLU,CRP,CTGF,CTSB,DAG1,GSTP1,HSPA5,HSPA8,PEBP1,RAC1,SOD2	175 (19)
FOXA2	transcription regulator	1,10E-09	A2M,ALB,APOA1,APOB,C3,C5,CDH1,CHI3L1,FGB,LPL,MSTN,PKM,PON1,PTGDS,SERPINA1,TF	88 (7)
AR	ligand-dependent nuclear receptor	6,57E-05	AZGP1,C3,C4A/C4B,CDH1,CTSO,GSN,GSTP1,GUSB,HSPA5,KRT14,MUC1,PIGR,PTGDS,TF,THBS1	151 (18)
benzo(a)pyrene	chemical toxicant	2,95E-07	ANXA1,APOA1,CYR61,FASN,GSTP1,HP,LCP1,MPO,PON1,RHOC,SERPINA1,TF,TGFB2,THBS1,TKT	112 (7)
SMAD3	transcription regulator	1,52E-07	ALB,APOA1,APOA4,APOB,BGN,CDH1,CRP,CTGF,HP,MSTN,RAC1,TF,TGFB2,THBS1,TIMP3	145 (16)
AGT	growth factor	6,36E-04	AGT,BGN,CALR,CD36,CP,CRP,CTGF,CTSS,FASN,FN1,GSTP1,IDH1,RAC1,SOD2,TGFB2	163 (23)
glucocorticoid	chemical drug	2,10E-06	AGT,ANXA1,CLU,CSN2,CTGF,FASN,FN1,GPX3,KRT14,KRT5,LPL,ORM1,PIGR,PRL,TGFB2	149 (18)
INSR	kinase	5,95E-05	ACTN4,C2,CD36,CFL1,CTGF,CTSB,DAG1,FASN,GANAB,GAPDH,GNB1,IDH1,LCP1,RAB18,RAB7A	130 (15)
actinomycin D	chemical drug	1,52E-07	ACTB,AGT,ALB,APOA1,CTGF,CYR61,FASN,FGB,FN1,GAPDH,GSTP1,LPL,PRL,PTX3,TF	150 (21)
curcumin	chemical drug	6,15E-05	ACO1,APOE,ATP6AP2,BTN1A1,CAMP,CD36,CDH1,CRP,CTGF,GSTP1,HSPA8,LPL,PRL,SERPINB1,TIMP3	158 (17)
RXRA	ligand-dependent nuclear receptor	1,64E-06	ABCG2,APOA1,APOE,C3,CD36,FASN,FGG,KNG1,LPL,LTF,MPO,PRL,PTGDS,TGFB2,TPP1	92 (10)
diethylstilbestrol	chemical drug	1,94E-07	ABCG2,AMBP,ARHGDIB,C3,CD14,CFB,CLU,HSP90AB1,ITIH4,LTF,MFGE8,PGLYRP1,PIGR,PRL,SERPINB4	65 (7)
HGF	growth factor	2,48E-03	A2M,ABCG2,CDH1,CTGF,CYR61,FN1,LCN2,LDHA,PGK1,PTPRF,RAC1,SLK,TGFB2,THBS1,TIMP3	121 (14)
TP63	transcription regulator	8,84E-06	CDC42,CTSD,CYR61,FASN,FN1,HSPA8,KRT1,KRT10,KRT14,KRT6A,SERPINF1,THBS1,TIMP3,TPP1	122 (8)
dextran sulfate	chemical drug	8,58E-07	C3,C4A/C4B,CD14,CD36,CFH,COL18A1,CTGF,LCP1,LY96,MPO,TGFB2,TGFBR3,THBS1,TIMP2	157 (19)
AKT1	kinase	2,42E-06	C1QC,CDH1,CSN2,FASN,LCN2,MSTN,PCOLCE,PLG,PRL,SERPINF1,SLC3A2,TGFB2,TGFBR3,THBS1	189 (24)
IL3	cytokine	1,53E-04	ARHGDIB,CALR,CD14,EEF1A1,FASN,HSPA5,IGJ,LCN2,MAN2B1,MPO,PLA2G7,SERPINA3,SLC3A2,TARS	28 (4)
17-alpha-ethinylestradiol	chemical drug	7,26E-09	APOA4,APOB,APOE,C1QB,C1QC,C3,CD5L,CDH1,CTSS,KRT14,LCN2,MUC1,PTGDS,SLC34A2	130 (16)
bucladesine	chemical toxicant	4,48E-05	ANXA1,APOE,CAMP,CD14,CLU,GSTP1,HS3ST1,MAN2A1,PRL,QSOX1,TF,TGFBR3,TIMP2,TINAGL1	147 (16)
NKX2-1	transcription regulator	7,78E-08	AGT,C5,CD14,CLU,LCN2,LRG1,LRP2,PGLYRP1,PON1,QSOX1,RNASE4,SLC34A2,TGFB2,THBS1
CLDN7	other	1,10E-09	AGT,APOE,ARHGDIB,C1S,C3,CTGF,LTA4H,MLEC,MUC1,PRSS8,RNASET2,SERPINB1,TIMP2,TINAGL1
wortmannin	chemical - kinase inhibitor	2,52E-07	AGT,ANPEP,CD14,CDH1,CRP,CTGF,FAM3B,FASN,FN1,GSTP1,KRAS,MSN,PRL,TPI1	134 (21)
EGFR	kinase	2,34E-05	ACTB,ANXA1,CDH1,CHI3L1,CTGF,DAG1,FASN,HP,LAMA4,LCN2,MUC1,PKM,SERPINA3,THBS1	171 (21)
Lh	complex	6,14E-06	ACTB,ACTR2,ARPC4,CAPZA1,COL18A1,GNB1,NPC2,PDXK,PGK1,PTPRF,PTX3,SOD2,TGFB2,THBS1
NOS2	enzyme	2,36E-07	ACO1,AZGP1,CD14,CHI3L1,CP,FASN,ITIH4,LCN2,LGALS3BP,PIGR,PRL,SERPINA3,TKT,TOR3A	150 (19)
genistein	chemical drug	3,72E-05	A2M,APOA1,APOB,ASAH1,C3,CLU,CTGF,FOLR1,HSPA5,KRT14,LPL,LTF,PLA2G7,SOD2	131 (21)
STAT1	transcription regulator	1,10E-05	A2M,AGT,APOE,B2M,C3,CD14,CFB,CSN2,LY96,PRL,SERPINA3,SERPINB3,SERPINB4,SERPING1	143 (15)
Vegf	group	1,19E-03	A2M,ADAM10,ANPEP,BTN1A1,CDC42,CDH1,CHI3L1,CYR61,FN1,LCN2,LRP2,RAC1,SLK,XDH	150 (23)
mibolerone	chemical drug	2,55E-08	C4A/C4B,CALR,CLU,DNAJB11,HSPA5,LPL,MAN2A1,P4HB,PGK1,PPIB,TF,TGFBI,TIMP3
gentamicin	chemical drug	2,76E-05	C4A/C4B,CALR,CAPZA1,CD9,CLU,CPQ,CTSD,EEF1A1,HSPA5,IDH1,LCN2,RBP4,TARS
ANGPT2	growth factor	1,66E-06	C1R,CALR,CFB,EXT2,FN1,HSPA5,MFGE8,P4HB,PDIA3,SERPING1,SOD2,TCN2,THBS1	100 (12)
prednisolone	chemical drug	1,29E-05	APOE,CRP,CTSB,CTSS,GAA,GPX3,HSPA8,LPO,PARK7,PGK1,PRDX1,PRDX2,SOD2
ciprofibrate	chemical drug	8,51E-08	ANXA2,APOB,C9,CD36,CRP,FGA,FGB,GSTP1,LCN2,LGALS3BP,LPL,NPC2,SERPINA1	68 (9)
5-fluorouracil	chemical drug	9,71E-06	ALDOA,ANXA2,CLU,GAPDH,GSN,HSP90AB1,HSPA8,KRAS,LDHA,PGK1,SERPINB1,THBS1,TPI1	113 (7)
valproic acid	chemical drug	1,57E-03	AGPAT1,APOA1,APOA4,B4GALT1,CALR,CDH1,CTSB,CYR61,H6PD,HSPA5,NPC2,PTX3,THBS1	150 (19)
IL15	cytokine	1,01E-03	ACTN4,ANXA1,ARHGDIB,AZU1,CDH1,CTGF,FCGR3A/FCGR3B,GAPDH,HSPA8,NAGA,PDIA3,PSAP,PYGL
Akt	group	7,99E-06	A2M,CD36,CP,CTGF,CTSD,FN1,LCN2,LPL,MUC1,PLG,PTX3,SOD2,THBS1	144 (18)
NFKB1	transcription regulator	8,39E-06	A2M,APOE,ATP6AP2,B2M,CFB,CRP,CSN2,CTSB,FGG,IGHM,IGKC,PTX3,SOD2	122 (13)
vancomycin	chemical drug	1,02E-10	A2M,ANXA1,ANXA2,C3,C4A/C4B,CD14,CLU,CP,FGA,FGB,LCN2,SLC34A2,SOD2
acetaminophen	chemical drug	8,51E-08	A2M,ABCG2,ACO1,ACTB,ALB,CRP,DMBT1,GSTP1,HSPA5,ORM1,PRDX1,SERPINF1,TF	107 (7)
PRDM1	transcription regulator	6,46E-06	CFH,CHI3L1,CRP,ERAP1,FGA,FGB,FGG,IGHM,IGJ,SERPINA3,SERPINB3,SERPINB4
tetrachlorodibenzodioxin	chemical toxicant	3,37E-03	CD36,COL18A1,CTSD,CYR61,HSPA8,IDH1,IGHM,KRT14,LRP2,PON1,RAB10,TGFB2	117 (10)
Ca2+	chemical - endogenous mammalian	1,34E-04	CALR,CDC42,CDH1,CYR61,FASN,FN1,HSPA5,KRT1,KRT10,PEBP1,PRL,TIMP2	153 (23)
cigarette smoke	chemical toxicant	1,85E-05	C3,CYR61,GPX3,GSTP1,HSPA5,MUC1,PRDX1,SERPINA3,SOD2,TCN2,UBC,XDH	111 (10)
PDGF BB	complex	1,31E-03	C3,CP,CTGF,CYR61,FASN,FN1,KRAS,PCOLCE,SERPINA3,SOD2,THBS1,XDH	163 (20)
Tgf beta	group	5,56E-05	BGN,CDH1,CLU,CTGF,CYR61,FN1,GUSB,KRT1,MUC1,TGFBI,TIMP2,TIMP3	117 (15)
halofuginone	chemical drug	3,21E-07	BGN,C4A/C4B,CP,CPQ,CTGF,GPX3,LGALS3BP,LTBP1,PCOLCE,PKM,PPT1,TIMP2
F2	peptidase	1,34E-04	B4GALT1,CALR,CLU,CTGF,CYR61,FN1,RAC1,SERPINC1,SOD2,TGFB2,THBS1,TIMP2	146 (19)
MAP2K1	kinase	1,93E-06	APOE,CRP,CTGF,CTSB,ENO1,FASN,GUSB,HSPA5,JUP,SERPINA1,THBS1,UBC	159 (18)
SP600125	chemical - kinase inhibitor	1,68E-05	APOE,ATP6AP2,CTGF,CYR61,FASN,FN1,GNS,PRDX1,PTGDS,PTX3,SOD2,THBS1	148 (19)
fulvestrant	chemical drug	7,45E-05	APOA1,C3,CDH1,CYR61,GSTP1,LPL,LTF,MUC1,PRL,RAC1,TGFB2,TGFBR3	140 (17)
SMAD4	transcription regulator	1,44E-05	APOA1,APOA4,APOB,BGN,CDH1,CTGF,HP,PTX3,RAC1,TGFB2,THBS1,TIMP3	138 (13)
PTEN	phosphatase	1,08E-02	ANXA1,C3,CSN2,CTSB,FASN,GGT1,GPX3,LALBA,PGK1,PRL,PYGL,THBS1
NR4A1	ligand-dependent nuclear receptor	9,17E-07	ALDOA,APOB,APOD,APOE,CD36,FASN,LPL,PDIA3,PEBP1,PGK1,PRL,PTGDS	138 (18)
KLF4	transcription regulator	3,42E-05	ALB,CD14,CDH1,DSP,EXT2,FN1,KRT14,LPO,SERPINA1,SOD2,TF,TGFB2	118 (14)
pioglitazone	chemical drug	1,39E-06	AHSG,APOA1,APOA4,APOB,APOE,CD36,CTGF,FN1,LPL,MUC1,RBP4,SOD2	151 (22)
EP300	transcription regulator	3,42E-05	AGT,B2M,FASN,FN1,H6PD,HSP90AB1,KRT14,LDHA,PLA2G7,PRL,SOD2,TGFB2	163 (19)
ESR2	ligand-dependent nuclear receptor	2,72E-05	AGT,APOE,C3,CDH1,CSN2,CTSD,GSTP1,LPL,LTBP1,PRL,PTGDS,TIMP2	162 (20)
chenodeoxycholic acid	chemical - endogenous mammalian	5,05E-10	AGT,APOA1,APOB,APOE,CD36,FASN,FGA,FGB,FGG,KNG1,LRP2,PON1	148 (13)
IgG	complex	1,13E-06	AFM,APOE,ASAH1,B2M,C3,CALR,CD9,DSP,FN1,KRT10,LCN2,PRSS8	31 (4)
IKBKB	kinase	1,20E-04	AEBP1,C3,CDH1,CLU,CP,CTSB,FASN,LCN2,PTX3,SOD2,TIMP2,TIMP3	149 (16)
XBP1	transcription regulator	1,59E-05	ADAM10,APOA1,CALR,DNAJB11,FASN,FN1,HSPA13,HSPA5,PDIA3,PPIB,SERPINA1,SPCS3	88 (7)
CD44	enzyme	1,81E-06	ACTB,BGN,CALR,CD36,CDH1,CLU,COL18A1,FASN,FN1,HSP90AB1,LTBP1,THBS1	161 (20)
KITLG	growth factor	5,56E-05	ACTB,B2M,BMP1,CD14,CREG1,CTGF,EEF1A1,ELANE,IGHM,LTF,MPO,PKM	96 (10)
EDN1	cytokine	1,06E-05	ACTB,ANXA1,CDC42,CDH1,CTGF,FN1,HSPA5,HSPA8,MSN,PRL,THBS1,TIMP3	138 (18)
MAPK1	kinase	1,49E-03	ACO1,ANPEP,APOE,C1S,CFB,CTGF,CTSB,ERAP1,FN1,LAMA4,LGALS3BP,PRL	133 (18)
SOD1	enzyme	6,83E-06	ACO1,ACTB,APOE,B2M,CD14,CLU,CP,GPX3,GSTP1,HSPA8,LPL,SOD2	170 (17)
paclitaxel	chemical drug	3,36E-04	ABCG2,CLU,CTGF,FOLR1,HSP90AB1,IGHA1,IGHM,LCP1,MUC1,PRL,SOD2,THBS1	155 (19)
E2F1	transcription regulator	1,31E-02	ABCG2,CALR,CD9,CTSB,HSPA8,KRT1,KRT10,KRT14,LTA4H,SERPINF2,SLC3A2,SOD2
allopurinol	chemical drug	1,22E-09	A2M,ANXA1,ANXA2,C4A/C4B,CD14,CLU,CP,FGA,FGB,LCN2,MPO,SLC34A2
LIF	cytokine	1,30E-05	A2M,AHSG,CD9,CDH1,CRP,FGB,FGG,FN1,KNG1,LPL,SERPINA3,SOD2	113 (19)
captopril	chemical drug	3,70E-10	A2M,AGT,ANXA1,BGN,C4A/C4B,CLU,CP,FGA,LCN2,SERPING1,SLC34A2,TGFB2	56 (7)
SRF	transcription regulator	1,08E-03	A2M,ACTB,CAMP,CTGF,ELANE,GSN,IGHM,LCN2,LPL,LTF,MSTN,PGLYRP1	12 (3)
resveratrol	chemical drug	1,35E-03	CD14,CD36,CDH1,FASN,FN1,HSPA5,MPO,PON1,PRL,SOD2,TGFB2	139 (21)
N-acetyl-L-cysteine	chemical drug	5,73E-05	C3,CDH1,CTGF,CYR61,FAM3B,FASN,GSTP1,HSPA5,LPL,PRDX2,SOD2	184 (24)
TGFBR2	kinase	3,89E-05	BGN,CD14,CDH1,CLU,CTGF,EXT2,FN1,JUP,KRAS,TGFB2,THBS1	136 (15)
TCF3	transcription regulator	1,91E-04	AZGP1,CDH1,ELANE,HS3ST1,IGHA1,IGHM,IGLL1/IGLL5,MUC16,PGK1,PSAP,TF
ERK1/2	group	1,00E-03	ASAH1,B2M,CALR,CTGF,CTSB,ENO1,HSPA5,PRL,RAC1,RHOC,TIMP2	174 (22)
NRG1	growth factor	1,27E-04	ARPC4,CSN2,CTGF,CYR61,DAG1,EEF1A1,GPX3,PLG,PRL,SGSH,TF	142 (16)
STAT6	transcription regulator	1,77E-04	APOE,CSN2,CTSB,CTSS,FCGR3A/FCGR3B,IGHE,LGALS3BP,SERPINA1,SERPINB3,SERPINB4,SERPINF1	95 (12)
IL1A	cytokine	1,12E-04	APOD,CYR61,LCN2,LDHA,ORM1,PTX3,SAA2,SERPINA1,SERPINA3,SERPINB4,SOD2	151 (17)
8-bromo-cAMP	chemical reagent	1,98E-05	APOA1,CAMP,CDC42,CLU,CTGF,CTSD,GSTP1,PRL,TGFB2,TGFBR3,TIMP2	148 (14)
LEPR	transmembrane receptor	1,19E-05	APOA1,APOA4,APOB,APOE,FASN,FN1,HPX,LCN2,LPL,RNASET2,TIMP3	118 (19)
prostaglandin E2	chemical - endogenous mammalian	1,59E-03	ANXA2,CAMP,CD14,CDH1,CTGF,FASN,FN1,IL4I1,PRL,TGFBR3,THBS1	141 (19)
ACOX1	enzyme	3,85E-06	ANXA2,C9,CD36,FASN,GSTP1,HSPA5,LCN2,LGALS3BP,LPL,MFGE8,SERPINA1	73 (9)
CSF2	cytokine	3,54E-02	ANXA1,C3,C4A/C4B,CD14,CFH,LCP1,LY96,MPO,QSOX1,SOD2,THBS1
PAX3	transcription regulator	6,29E-05	ANXA1,ARHGDIB,CLU,CTSA,HPX,NPC2,PPIB,RAB11B,TCN2,TGFB2,TIMP3
CD28	transmembrane receptor	4,90E-03	ANXA1,ARHGDIB,C2,GAPDH,HSPA8,IGLL1/IGLL5,IL4I1,LCP1,LTBP1,RHOC,THBS1
DICER1	enzyme	1,06E-05	ANPEP,APOD,CDH1,COL18A1,CYR61,IGF2R,KRAS,LIPG,SERPINA1,SERPINF1,THBS1
ARNT2	transcription regulator	1,08E-04	ANG,APOE,BPIFA2,COL12A1,GPX3,ITIH3,KRT5,LCP1,LTF,PGK1,SERPINA5
deferoxamine	chemical drug	3,14E-06	ALDOA,CDH1,CP,ENO1,FASN,HSPA13,LCN2,LDHA,LPL,PGK1,PKM	140 (16)
bisindolylmaleimide I	chemical - kinase inhibitor	6,40E-08	AGT,APOA1,CLU,CTGF,FN1,HSP90AB1,HSPA5,KRT10,LPL,PTGDS,SOD2	171 (23)
Nr1h	group	1,77E-06	AGPAT1,AGT,APOD,APOE,C2,C3,CD5L,FASN,LPL,THBS1,TIMP3	82 (14)
isobutylmethylxanthine	chemical toxicant	2,73E-06	AEBP1,AGT,CD14,CD36,GAPDH,LPL,RAB18,RAB7A,SOD2,TIMP2,TIMP3	160 (25)
WNT3A	cytokine	1,77E-04	ADAM10,BGN,CALR,CTGF,CYR61,FN1,LCN2,SERPINB1,TGFB2,THBS1,TIMP3	126 (17)
alitretinoin	chemical drug	5,71E-06	ADAM10,APOA1,APOD,CD14,CD36,CD5L,FASN,FN1,LTF,MUC1,PGLYRP1	103 (15)
ERK	group	1,91E-04	ADAM10,AGT,BGN,CDH1,CLU,CTGF,FN1,GPR126,LCN2,MUC1,THBS1	162 (21)
GnRH analog	biologic drug	5,59E-03	ACTN4,ATRN,CALR,CTGF,EXT2,FN1,HSP90AB1,IGHM,ITIH4,KRT10,PCNT
IL17A	cytokine	3,34E-05	ACTB,C3,CAMP,CD14,CRP,CTGF,CYR61,GUSB,LCN2,MPO,TIMP2	131 (16)
HOXA10	transcription regulator	3,34E-05	ACTB,APOE,FN1,LCN2,LTF,MSN,P4HB,PIGR,RNASE4,TGFBR3,XDH
lactacystin	chemical - protease inhibitor	5,73E-05	ACTB,APOB,ARHGDIB,CD9,CFL1,CTSD,GSTP1,HSPA5,PEBP1,RAC1,SLC3A2	128 (8)
mono-(2-ethylhexyl)phthalate	chemical toxicant	1,34E-05	ACO1,CD36,ENO1,FASN,GAPDH,LPL,PGK1,TALDO1,TIMP2,TKT,TPI1	139 (18)
6-hydroxydopamine	chemical toxicant	1,05E-08	ACO1,C3,CALR,HSP90AB1,HSPA5,HSPA8,P4HB,PDIA3,PPIB,TIMP2,UBC	120 (11)
FOXO1	transcription regulator	3,54E-03	A2M,CTGF,FASN,HSPA5,IGLL1/IGLL5,LPL,PRL,RAB7A,SOD2,THBS1,TKT	146 (22)
hexachlorobenzene	chemical toxicant	2,12E-10	A2M,ANXA1,ANXA2,C4A/C4B,CD14,CLU,CP,FGA,FGB,LCN2,SLC34A2
gentamicin C	chemical drug	6,60E-10	A2M,ANXA1,ANXA2,C4A/C4B,CD14,CLU,CP,FGA,FGB,LCN2,SLC34A2
fenamic acid	chemical reagent	1,82E-09	A2M,ANXA1,ANXA2,C4A/C4B,CD14,CLU,CP,FGA,FGB,LCN2,SLC34A2
triamterene	chemical drug	1,11E-09	A2M,ANXA1,ANXA2,C4A/C4B,CD14,CLU,CP,FGA,FGB,LCN2,SLC34A2
lomustine	chemical drug	6,60E-10	A2M,ANXA1,ANXA2,C4A/C4B,CD14,CLU,CP,FGA,FGB,LCN2,SLC34A2
IL5	cytokine	8,09E-04	A2M,ALDOA,ANXA2,ENO1,HSPA5,IGHE,IGHM,IGJ,PKM,QSOX1,TPI1
SMARCB1	transcription regulator	1,34E-05	A2M,ACTR2,C4A/C4B,CDH1,COL14A1,COL18A1,CRP,GSN,HP,JUP,PGLYRP1
SREBF1	transcription regulator	1,52E-04	FASN,FN1,GPX3,HSPA13,HSPA5,IDH1,IGHM,LPL,PTGDS,TF	142 (17)
SYVN1	transporter	1,30E-05	DAG1,EXT2,FASN,FOLR1,GANAB,LDHB,LGALS3BP,RAB10,SLC3A2,TARS
15-deoxy-delta-12,14 -PGJ 2	chemical - endogenous non-mammalian	1,46E-04	CD36,CTGF,CTSB,CTSD,FN1,GSN,GSTP1,MPO,MUC1,PRDX1	145 (18)
CSF3	cytokine	7,02E-05	CAPG,CD14,CTSD,ELANE,ERAP2,FGB,LCN2,LTF,LY96,MPO	108 (15)
Creb	group	8,97E-04	CAMP,CD14,CD5L,CTSB,KRT1,ORM1,PGK1,PRL,TF,UBC
MAPK9	kinase	3,09E-05	BMP1,FASN,GAPDH,LGALS3BP,LPL,PDIA3,PTX3,RAC1,SERPINA1,SOD2	116 (11)
bleomycin	chemical drug	3,89E-05	BMP1,CTGF,CTSD,CTSS,F2,FN1,MSN,TIMP2,TIMP3,TINAGL1	180 (22)
P38 MAPK	group	1,21E-02	BGN,CTGF,FN1,HP,HSPA5,PLA2G7,RAB7A,THBS1,TIMP2,TIMP3
ESRRA	ligand-dependent nuclear receptor	4,67E-07	ASAH1,CD36,ENO1,GAPDH,LDHA,LDHB,LPL,LTF,PKM,TPI1	66 (7)
THRB	ligand-dependent nuclear receptor	1,15E-04	APOA1,CSN2,CTSD,FASN,GSN,IGHM,LPL,PRL,PTGDS,TGFBI	89 (12)
E. coli serotype 0127B8 lipopolysaccharide	chemical - endogenous non-mammalian	1,99E-04	ANXA1,CD14,CTGF,HSPA5,LAMC1,LCN2,PTX3,SEMA7A,SOD2,TGFBR3	164 (23)
WT1	transcription regulator	1,80E-05	ANPEP,CDH1,CTGF,EXT2,JUP,KRAS,NUCB1,TARS,THBS1,TIMP3	63 (7)
SIM1	transcription regulator	5,87E-04	ANG,APOE,BPIFA2,COL12A1,GPX3,ITIH3,KRT5,LCP1,LTF,SERPINA5
FGF1	growth factor	2,84E-06	ALB,APOE,CDH1,CTGF,CYR61,GSTP1,SERPINB1,TGFB2,THBS1,TIMP3	175 (19)
E. coli B5 lipopolysaccharide	chemical - endogenous non-mammalian	2,03E-03	AHSG,APOA1,B2M,EEF1A1,FASN,MPO,SOD2,TGFB2,TGFBR3,THBS1	141 (15)
RAC1	enzyme	9,23E-07	AGT,CDH1,CRP,CTGF,FN1,GSN,KRT14,PRL,RAC1,SOD2	136 (20)
calphostin C	chemical - kinase inhibitor	1,05E-08	AGT,CD36,CLU,FN1,HSPA5,LPL,P4HB,PRL,RAP1B,SOD2	156 (20)
thyroid hormone	chemical - endogenous mammalian	1,83E-04	AGT,APOA4,APOE,DAG1,FASN,HSP90AB1,IGHM,LPL,PRL,PTGDS	133 (19)
cholesterol	chemical - endogenous mammalian	1,67E-04	AGRN,AGT,APOB,APOE,C1QC,CD14,CD5L,FASN,HSPA5,LPL	156 (20)
MGEA5	enzyme	8,38E-04	ACTN4,ARPC4,AZGP1,CDH1,FN1,PDCD6IP,TGFBR3,THBS1,TIMP2,TIMP3
FN1	enzyme	3,30E-04	ACTN4,ACTR2,APOE,CDH1,CRP,CTSD,FN1,SDCBP,THBS1,TIMP2	166 (21)
CDKN1A	kinase	7,29E-04	ACTB,CTGF,CTSB,CYR61,FN1,HSPA5,LGALS3BP,PSAP,SOD2,TCN2	141 (19)
ERBB3	kinase	1,41E-07	ACTB,BGN,CLU,HP,LAMA4,PRL,SERPINA3,SLK,THBS1,TIMP3	158 (20)
EPO	cytokine	4,79E-03	ACTB,B2M,CD36,CREG1,EEF1A1,LCP1,MAN2A1,MPO,TF,TPI1
desmopressin	biologic drug	1,45E-06	ACTB,ALB,ARPC4,CAPG,CTSD,ENO1,GAPDH,GSN,HSPA8,LDHB
EZH2	transcription regulator	8,97E-04	ACTB,ADAM10,C3,CDH1,CLEC3B,LCN2,PRL,SAA2,SERPINA1,TIMP3
Pkc(s)	group	1,67E-04	ACO1,APOA1,CD36,CTGF,CYR61,FN1,HSPA5,P4HB,PON1,PRL	146 (20)
SOX2	transcription regulator	1,03E-03	ABCG2,ALB,CTGF,DSP,EXT2,KRT14,SERPINA1,TF,TGFB2,TIMP3
POU2F1	transcription regulator	4,21E-06	A2M,CRP,GPX3,IDH1,IGKC,LPL,PRDX2,PTGDS,SERPING1,TIMP3	90 (7)
ONECUT1	transcription regulator	4,23E-03	A1BG,AMBP,APOH,C1S,C2,CFI,CSN2,ITIH1,PON1,SERPINA1
TFEB	transcription regulator	1,85E-10	CDH1,CTSA,CTSB,CTSD,GNS,HEXA,PSAP,SGSH,TPP1
FOXO3	transcription regulator	3,23E-04	CDH1,CTGF,CYR61,FASN,LCN2,MSTN,SOD2,TGFB2,UBC	167 (19)
PI3K (complex)	complex	1,24E-02	CDH1,CTGF,CTSD,FN1,GSTP1,KRAS,LCN2,PRDX2,THBS1
YY1	transcription regulator	5,83E-03	CAPG,CDH1,CLU,CSN2,HSPA5,LRP2,ORM1,TGFB2,TGFBI
IL10	cytokine	4,47E-02	CAMP,CD14,CHI3L2,CTSB,CTSS,FCGR3A/FCGR3B,MUC1,PTX3,TINAGL1
NEUROG1	transcription regulator	1,97E-07	C1S,C3,CFH,DSP,FN1,LCP1,PPIC,SERPINF1,THBS1
E. coli B4 lipopolysaccharide	chemical toxicant	1,09E-02	C1QB,C5,FOLR1,LCN2,LCP1,RAB10,RHOC,SOD2,TF
TERT	enzyme	7,61E-05	B2M,CTGF,GSN,HTRA1,JUP,LIPG,MFGE8,PLOD2,SOD2
HSF1	transcription regulator	5,92E-04	B2M,CLU,COL18A1,FASN,HSP90AB1,HSPA8,PGK1,PROM2,UBC
ADCYAP1	other	4,46E-03	ATRN,CFL1,ORM1,PRL,SERPINA3,SERPINB1,SERPINF1,TGFB2,TGFBI	121 (10)
ITGB1	transmembrane receptor	8,65E-07	APOE,CDH1,CSN2,DAG1,IGHM,LAMC1,RAC1,THBS1,TIMP2	175 (19)
FGF19	growth factor	2,01E-06	APOE,CD36,FASN,LCN2,PON1,PRL,PTGDS,SERPINA1,SERPINA3	52 (7)
LDL	complex	4,10E-03	APOE,C3,CD36,CTGF,HSPA5,NPC2,PTPRF,SOD2,TGFBR3	134 (22)
androgen	chemical drug	2,56E-04	APOD,C4A/C4B,CALR,COL12A1,CRP,CTSB,GGT1,GSN,PARK7
APOA1	transporter	6,90E-09	APOA1,APOE,CDC42,HSPA5,MPO,PON1,RAC1,SOD2,XDH	185 (21)
cyclic AMP	chemical - endogenous mammalian	7,31E-03	AOC3,CDC42,CTGF,FN1,LGALS3BP,PRL,RBP4,SOD2,TF	136 (19)
5-azacytidine	chemical drug	3,88E-05	ANXA2,CALR,CDH1,GSTP1,HSPA5,HSPA8,LDHB,SLC3A2,THBS1	43 (4)
homocysteine	chemical - endogenous mammalian	6,14E-07	ANXA2,APOA1,CLU,EEF1A1,HSPA5,LPL,PON1,PRDX1,PRDX2	66 (7)
ethionine	chemical toxicant	1,77E-09	ANXA1,C4A/C4B,CD14,CLU,CP,FGA,FGB,LCN2,SLC34A2
DYSF	other	1,08E-06	ANXA1,ANXA2,B2M,C1QB,CTSS,FN1,LCP1,PSAP,SERPINA3
VEGFA	growth factor	2,81E-03	ANPEP,CTGF,CTSB,CTSS,CYR61,ERAP1,FN1,SOD2,THBS1	139 (20)
NR1I2	ligand-dependent nuclear receptor	1,40E-04	ANG,CD36,FASN,GSTP1,GUSB,LCN2,LTBP1,TCN2,TF	108 (7)
NR1H4	ligand-dependent nuclear receptor	7,61E-05	AMBP,APOA1,C3,FASN,FGB,KNG1,LCN2,PON1,TIMP2	119 (14)
Growth hormone	group	5,31E-05	ALB,CD36,CDH1,CSN2,FASN,FN1,LPL,MSTN,PON1	140 (22)
CREBBP	transcription regulator	1,27E-03	AGT,B2M,CYR61,ELANE,KRT14,LPL,MPO,PRL,SERPINA3	149 (20)
epigallocatechin-gallate	chemical drug	2,98E-03	ADAM10,APOB,CDH1,COL18A1,CTGF,CYR61,FN1,JUP,RBP4	124 (17)
INS	other	2,11E-05	ADAM10,APOA1,CD36,CRP,CTGF,FASN,HSPA5,IGKC,LPL	137 (16)
SPI1	transcription regulator	5,92E-04	ACTB,C1QC,CD14,CHI3L1,CTSS,ELANE,HSPA8,IGHE,LTF
Pln	other	6,09E-08	ACTB,AHSG,ALDOA,ANXA2,APOA1,ENO1,PGK1,RAB10,TPI1
PLN	transporter	5,19E-08	ACTB,AHSG,ALDOA,ANXA2,APOA1,ENO1,PGK1,RAB10,TPI1
hydrocortisone	chemical - endogenous mammalian	6,00E-05	ACO1,CSN2,CTGF,FN1,H6PD,IGF2R,LPL,PLG,PRL	140 (21)
EPAS1	transcription regulator	7,54E-04	ABCG2,CTGF,ENO1,FASN,FN1,HSPA5,LDHA,PLOD2,SOD2	103 (6)
ATF4	transcription regulator	3,63E-05	ABCG2,CALR,CSN2,FASN,HSPA5,LALBA,PTX3,SERPINF1,SLC3A2
Mek	group	2,10E-04	ABCG2,ANPEP,APOE,CDH1,CLU,CTGF,FASN,PRL,THBS1	119 (17)
thapsigargin	chemical toxicant	2,94E-04	ABCG2,AHSG,CALR,CAMP,CDH1,CLU,CP,FN1,HSPA5	157 (17)
phenacetin	chemical drug	3,60E-09	A2M,ANXA1,ANXA2,CLU,CP,FGA,FGB,LCN2,SLC34A2	87 (4)
phenylbutazone	chemical drug	9,66E-08	A2M,ANXA1,ANXA2,C4A/C4B,CLU,CP,FGB,LCN2,SLC34A2	102 (7)
2-bromoethylamine	chemical reagent	1,53E-08	A2M,ANXA1,ANXA2,C4A/C4B,CD14,CLU,CP,LCN2,SLC34A2
Jnk	group	6,97E-04	A2M,AGT,CDH1,CTGF,FN1,HSPA5,PLG,PRL,SOD2	135 (17)
enalapril	chemical drug	2,64E-08	A2M,AGT,C4A/C4B,CLU,CP,FGA,LCN2,PRL,SLC34A2
resiquimod	chemical drug	1,36E-03	MSN,PARK7,PKM,PRDX1,PTX3,RAB7A,SOD2,YWHAB
interferon beta-1a	biologic drug	2,36E-04	ENO1,GSTP1,IGHM,KRT1,LTF,PGK1,SERPINA1,SERPING1
IL22	cytokine	1,97E-05	DMBT1,FGA,HP,KRT1,LCN2,MUC1,RAB7A,SERPINA3	61 (7)
nitric oxide	chemical - endogenous mammalian	1,31E-03	CTGF,DAG1,GSTP1,HSP90AB1,KRT14,THBS1,TIMP2,TIMP3	166 (19)
TGFB3	growth factor	4,06E-05	CDH1,CYR61,FN1,HTRA1,PLOD2,TGFBR3,THBS1,TIMP3	147 (14)
NOTCH1	transcription regulator	3,06E-03	CDH1,CTGF,CYR61,GAA,KRT14,PTGDS,TGFB2,TGFBR3	136 (13)
ERBB4	kinase	1,80E-05	CDH1,CSN2,LALBA,PGK1,SERPINA3,SLK,THBS1,TIMP3	147 (15)
HNRNPA2B1	other	6,25E-04	CDH1,CP,FN1,GSN,JUP,PLOD2,SERPINA1,TGFB2
LIPE	enzyme	2,50E-04	CD36,CP,FASN,GAPDH,JUP,PRDX2,RBP4,TKT	68 (7)
GW9662	chemical reagent	7,84E-06	CD14,CD36,CTGF,FASN,FN1,HSPA5,LCN2,MPO	145 (23)
CAV1	transmembrane receptor	2,23E-04	CD14,CD36,CSN2,FGB,FOLR1,HSPA8,RAC1,THBS1	116 (11)
Sb202190	chemical - kinase inhibitor	2,11E-04	CAMP,CRP,CTGF,FN1,HSPA5,PRDX1,TIMP2,XDH	135 (20)
MAPK14	kinase	1,36E-03	CALR,CRP,FASN,FN1,PRDX1,PRL,SOD2,TIMP2	157 (23)
miR-146a-5p (and other miRNAs w/seed GAGAACU)	mature microrna	1,51E-05	C8A,CAMP,CFH,CRP,DMBT1,LALBA,LTF,PGLYRP1
cyclophosphamide	chemical drug	1,38E-05	C4A/C4B,CLU,CP,FGA,FGB,SLC34A2,TGFB2,THBS1	88 (7)
RHO	g-protein coupled receptor	9,81E-07	B2M,CTSS,GNAT1,GNB1,IGHA1,PCOLCE,PLA2G7,SERPING1
CXCL12	cytokine	2,67E-03	ARPC4,BMP1,C5,CD36,CD9,CDH1,FN1,RHOC	148 (18)
HOXA9	transcription regulator	2,31E-03	ARF1,CD36,CDH1,MAN2A1,MAN2A2,RAP1B,SDCBP,TCN1
bisphenol A	chemical - endogenous non-mammalian	6,31E-05	APOB,C3,CDH1,CLU,CTGF,HSP90AB1,LCN2,PRL	146 (18)
oleic acid	chemical - endogenous mammalian	3,76E-05	APOB,APOE,CD36,CLU,FASN,GAPDH,HSPA5,LPL	138 (18)
PPARGC1A	transcription regulator	1,59E-03	APOA4,C3,CD36,FASN,LDHA,LPL,RBP4,SOD2	100 (12)
bezafibrate	chemical drug	4,38E-05	APOA1,APOE,CD36,CRP,FASN,FGB,HSPA5,NPC2	79 (12)
GPD1	enzyme	3,76E-05	ANXA2,APOA4,C6,C8A,C9,CD36,SERPINA3,SERPINB1
SLC25A13	transporter	4,38E-05	ANXA2,APOA4,C6,C8A,C9,CD36,SERPINA3,SERPINB1
TFAP2A	transcription regulator	1,97E-05	ANXA1,APOE,CDH1,KRT14,KRT5,PRDX1,PSAP,SOD2	35 (3)
4-methylnitrosoamino-1-(3-pyridinyl)-1-butanone	chemical toxicant	5,52E-09	ANXA1,APOA1,FASN,HP,LCP1,SERPINA1,TF,TKT
mycophenolic acid	chemical drug	1,65E-05	ANPEP,AZGP1,CLU,CTGF,CYR61,FN1,HSPA5,SOD2	141 (15)
ETS1	transcription regulator	6,07E-03	ANPEP,ARHGDIB,CD14,CTGF,FN1,HSPA8,PRL,TGFB2	103 (10)
PTGS2	enzyme	6,85E-04	ANG,ANXA1,ANXA2,CDH1,CLU,CSN2,CTSD,FN1	167 (17)
ARNT	transcription regulator	1,01E-04	ALDOA,CTSD,ENO1,GAPDH,IGHM,LDHA,PGK1,TPI1	109 (6)
nicotine	chemical drug	3,16E-03	ALDOA,CTGF,ENO1,FN1,HSPA8,KRT10,PRL,SERPINF1	155 (20)
cobalt chloride	chemical reagent	3,01E-06	ALDOA,ANPEP,COL18A1,CP,HSP90AB1,PGK1,PKM,SERPINF1
POU5F1	transcription regulator	1,07E-02	ALB,CDH1,DSP,EXT2,KRT14,SERPINA1,TF,TGFB2
4-phenylbutyric acid	chemical - endogenous mammalian	5,21E-06	AHSG,CALR,CAMP,GUSB,HSPA5,SERPINA1,SOD2,TIMP2
metformin	chemical drug	4,45E-04	AHSG,APOB,CRP,FASN,FN1,HSPA5,MSTN,SERPINF1	164 (23)
fatty acid	chemical - endogenous mammalian	2,33E-05	AHSG,APOA1,CD36,CYR61,FASN,HSPA5,LPL,RBP4	141 (18)
Hmgn3	other	5,52E-09	AHSG,AMBP,APOA1,AZGP1,CSN2,FGA,KNG1,SERPINA1
palmitic acid	chemical - endogenous mammalian	7,85E-04	AHSG,ALDOA,CD36,CTGF,EEF1A1,FASN,GAPDH,HSPA5	144 (19)
VDR	transcription regulator	8,89E-05	AGT,CD14,CDH1,FGG,PRL,SERPINC1,SLC34A2,TGFB2	118 (18)
USF2	transcription regulator	1,12E-06	AGT,B2M,CHI3L1,FASN,IGF2R,LGALS3BP,PIGR,THBS1
ciglitazone	chemical drug	1,15E-05	AGT,APOE,CD36,FN1,GSN,LCN2,MPO,MUC1	152 (22)
miR-1-3p (and other miRNAs w/seed GGAAUGU)	mature microrna	5,73E-03	AGRN,ANPEP,ANXA2,F2,PPIB,PTPRF,THBS1,TIMP3
SP3	transcription regulator	4,65E-03	AEBP1,CHI3L1,HSPA5,LPL,PGK1,PKM,TGFBR3,TIMP2
CHUK	kinase	5,56E-03	AEBP1,C3,CLU,COL18A1,CP,CTSB,LCN2,PTX3	143 (15)
cardiotoxin	chemical - other	9,78E-04	ADAM10,AOC3,B2M,BGN,HSPA5,LTBP1,PIGR,PLG
methylselenic acid	chemical reagent	1,90E-02	ACTN4,APOD,B4GALT1,BTD,CDC42,CLU,FN1,TGFBR3
RB1	transcription regulator	2,30E-02	ACTB,CDH1,CSN2,CTGF,FN1,KRT10,PTX3,TGFB2
PSEN2	peptidase	2,14E-05	ACTB,C1QB,CD9,CTSS,GAPDH,GNB1,PTPRF,UBC	59 (3)
MECP2	transcription regulator	4,72E-05	ACTB,APOE,CAPG,CDH1,GSTP1,HSPA5,IGHM,YWHAB
PDX1	transcription regulator	2,31E-03	ACTB,ALB,ANXA2,GUSB,IDH1,LTA4H,PTPRF,TGFBR3
streptozocin	chemical drug	6,61E-03	ABCG2,ALB,CLU,CTGF,FASN,FN1,LPL,SOD2	167 (23)
CDKN2A	transcription regulator	2,49E-02	A2M,C3,CAPG,CRP,CTGF,EEF1A1,PTX3,TPP1
IRS1	enzyme	1,27E-03	CDH1,FASN,LAMA4,LPL,MPO,PTPRF,TGFBI	35 (5)
WISP2	growth factor	5,12E-07	CDH1,CTGF,DSP,FN1,JUP,MUC1,TGFBR3	93 (11)
SRC	kinase	8,99E-04	CDH1,CSN2,CTSB,ENO1,FN1,PGK1,PRL	136 (17)
TGFB2	growth factor	1,90E-04	CD36,CTGF,FN1,LIPG,TGFB2,TGFBR3,THBS1	155 (17)
IGF2	growth factor	6,17E-03	CD36,CTGF,FN1,GNB1,IDH1,IGF2R,TGFBI	88 (9)
KLF2	transcription regulator	2,47E-03	CD36,CRP,CTGF,PLOD2,PTGDS,TGFB2,THBS1	19 (4)
gefitinib	chemical drug	3,65E-03	C3,CTSA,CTSB,LTF,PRL,TIMP2,TIMP3	84 (11)
TGM2	enzyme	3,18E-02	C3,CD36,FN1,NPC2,SDCBP,SEMA7A,THBS1
SMAD7	transcription regulator	1,40E-03	BGN,CTGF,FN1,RAC1,TGFB2,TGFBI,TIMP3	105 (14)
BIRC5	other	7,25E-06	BGN,C1QC,CTGF,FN1,IGHM,IGJ,LAMA4
Sos	group	1,91E-02	B4GALT1,CHI3L1,FETUB,KRAS,LGALS3BP,TPP1,XDH
REL	transcription regulator	1,68E-03	B2M,CDH1,FN1,IGHM,JUP,PTGDS,SOD2	43 (5)
RNA polymerase II	complex	4,59E-02	B2M,CDH1,ENO1,FGG,GAPDH,SOD2,UBC
Ap1	complex	3,38E-03	ATP6AP2,CAMP,CLU,FN1,GSTP1,LPL,PRL	124 (11)
HMGN1	transcription regulator	6,53E-08	ATP6AP2,AZGP1,CSN2,FGA,GP2,IL4I1,KNG1
NRG2	growth factor	2,52E-05	ARPC4,CTGF,CYR61,DAG1,EEF1A1,PLG,SGSH
miR-124-3p (and other miRNAs w/seed AAGGCAC)	mature microrna	3,12E-02	ARPC1B,B4GALT1,CTGF,GSN,LAMC1,MAN2A1,PLOD3
PRKCA	kinase	3,23E-04	ARHGDIB,CTGF,CTSB,FN1,LPL,SDCBP,TGFB2	109 (14)
CREM	transcription regulator	3,13E-03	APOE,CAMP,NPC2,PDXK,PGK1,PRL,THBS1	29 (4)
tacrolimus	chemical drug	1,52E-02	APOD,CD36,FN1,ORM1,PTPRF,SDCBP,SOD2
GW501516	chemical drug	4,39E-04	APOD,CAMP,FASN,LIPG,LPL,LTF,THBS1	61 (6)
eflornithine	chemical drug	7,48E-07	APOB,C3,CDH1,FN1,LGALS3BP,PSAP,SOD2	134 (14)
SLC13A1	transporter	2,49E-04	APOA4,C6,C9,HSPA5,HSPA8,IGHA1,ITIH3
EGR1	transcription regulator	7,25E-03	APOA1,CDH1,CLU,FN1,PRL,SOD2,THBS1	158 (22)
cerivastatin	chemical drug	7,58E-05	APOA1,CD36,CTGF,FN1,GNB1,PTGDS,TGFBR3	126 (17)
GW 4064	chemical toxicant	7,25E-06	APOA1,APOE,FGA,FGB,FGG,KNG1,PON1	108 (10)
NR1H3	ligand-dependent nuclear receptor	1,42E-04	APOA1,APOD,APOE,CD5L,CRP,FASN,LPL	87 (16)
MAPK8	kinase	4,08E-03	APOA1,APOD,APOE,B4GALT1,CDH1,CRP,PTX3	135 (20)
atorvastatin	chemical drug	1,33E-03	APOA1,APOB,APOE,CD36,CRP,LIPG,LPL	125 (16)
TAZ	enzyme	1,48E-05	ANXA1,C7,CTGF,CYR61,FN1,KRT5,LCP1
corticosterone	chemical - endogenous mammalian	8,54E-04	ANXA1,APOB,CSN2,CTGF,FASN,HSPA5,PRL	133 (14)
PLAU	peptidase	1,84E-05	ANG,CYR61,FN1,HSPA5,PLG,PON1,SERPINB1	94 (7)
CD 437	chemical drug	2,00E-02	ALDOA,ARF1,ARHGDIB,ARPC3,ENO1,HSPA8,PDIA3
NFYA	transcription regulator	9,68E-05	ALB,CDC42,ELANE,FASN,HSPA5,PGK1,PKM
cadmium	chemical toxicant	5,38E-05	ALB,B2M,C3,GNS,HSPA5,IGF2R,SERPINF1
MTPN	transcription regulator	1,13E-04	AHSG,ANXA1,APOD,CP,FN1,H6PD,TGFB2
aldosterone	chemical - endogenous mammalian	8,11E-04	AGT,CTGF,FN1,KRAS,LPL,ORM1,YWHAB	132 (19)
losartan potassium	chemical drug	5,86E-04	AGT,CD36,CTGF,FN1,HSPA5,KRAS,TGFB2	104 (20)
USF1	transcription regulator	7,58E-05	AGT,B2M,CHI3L1,CTSS,FASN,IGF2R,PIGR
CEBPD	transcription regulator	1,90E-04	AGT,ALB,C3,CD14,CLU,HP,PRL	86 (7)
IKBKG	kinase	1,40E-03	AEBP1,C3,CLU,CP,CTSB,LCN2,PTX3	145 (16)
etoposide	chemical drug	4,08E-03	ADAM10,CREG1,CTSD,EEF1A1,FASN,PEBP1,SOD2	95 (5)
lovastatin	chemical drug	1,10E-03	ADAM10,ALB,APOE,CTGF,FASN,GPX3,RHOC	140 (13)
n-nitrosomethylbenzylamine	chemical toxicant	2,57E-03	ACTN4,ACTR2,AMBP,ANXA2,IDH1,KRT14,MSN
IND S1	chemical - kinase inhibitor	1,01E-08	ACTB,CFL1,ENO1,PDIA3,PGK1,PRDX1,PRDX2
CDH1	other	2,78E-05	ACTB,APOA4,CDC42,CDH1,JUP,LCN2,MUC16	137 (12)
RORA	ligand-dependent nuclear receptor	1,04E-02	ACTB,APOA4,APOE,CD36,FASN,GSTP1,LCN2
dimethyl sulfoxide	chemical drug	1,46E-03	ACTB,ANXA1,CALR,CSN2,HSP90AB1,LCN2,LPL	101 (9)
SIRT1	transcription regulator	4,23E-03	ACTB,ADAM10,CDH1,FASN,FN1,SOD2,TIMP3	155 (18)
PKD1	ion channel	8,47E-03	ABCG2,IDH1,IL4I1,ITIH2,KNG1,LTBP1,SERPINF2
ALDH1A2	enzyme	1,40E-07	ABCG2,BGN,CTGF,CYR61,PCOLCE,TGFBI,TIMP3	20 (4)
topotecan	chemical drug	1,16E-02	ABCG2,ARPC1B,C3,C4A/C4B,ENO1,HS3ST1,HSPA8
Stat3-Stat3	complex	2,00E-08	A2M,CRP,FGA,FGB,FGG,SERPINA3,SOD2
carboplatin	chemical drug	4,28E-06	A2M,CLU,CP,FGA,FGB,LCN2,SLC34A2	80 (7)
STAT5A	transcription regulator	9,82E-03	A2M,CDH1,CSN2,FASN,IGHA1,PRL,SLC34A2	159 (21)
salirasib	chemical drug	6,51E-05	KRAS,LDHA,PGK1,PKM,PLOD2,TPI1
tanespimycin	chemical drug	3,77E-03	HSP90AB1,HSPA5,HSPA8,KRAS,LDHA,SOD2
sulforafan	chemical drug	3,44E-03	GSTP1,HP,IGHE,MSTN,TALDO1,TKT
hyaluronic acid	chemical - endogenous mammalian	2,24E-03	FN1,LY96,MPO,RHOC,TGFB2,TIMP2	140 (19)
ESRRG	ligand-dependent nuclear receptor	8,80E-06	ENO1,GAPDH,LDHA,LPL,PKM,TPI1
PTK2	kinase	3,63E-05	CYR61,DSP,KRT14,SERPINB1,THBS1,TIMP3
norepinephrine	chemical - endogenous mammalian	2,01E-02	CTGF,FN1,MAN2A1,PIGR,RBP4,TINAGL1
staurosporine	chemical - kinase inhibitor	3,60E-03	CREG1,KRT14,MPO,PRDX1,SERPINA3,TGFBR3	27 (2)
raloxifene	chemical drug	2,75E-02	CLU,GNS,MUC1,RAC1,TGFB2,TIMP3
methylnitrosourea	chemical toxicant	3,63E-06	CLU,FASN,GSTP1,KRAS,TIMP2,TIMP3	123 (10)
SNCA	other	6,15E-04	CFL1,CTSB,HSPA5,LDHB,SERPINB1,TPI1	123 (7)
IDH1	enzyme	2,43E-06	CDH1,FASN,FN1,LPL,PGK1,TGFB2	136 (11)
MTOR	kinase	3,57E-02	CDH1,ENO1,FASN,FGB,FN1,MUC1
PP2/AG1879 tyrosine kinase inhibitor	chemical - kinase inhibitor	3,43E-04	CDH1,CTGF,FN1,RAC1,RHOC,SOD2	135 (18)
F3	transmembrane receptor	1,58E-06	CDC42,CTGF,CYR61,F2,RAC1,SERPINC1	92 (8)
SNAI2	transcription regulator	1,88E-05	CDC42,CDH1,DSP,FN1,JUP,MUC1
dinoprost	chemical - endogenous mammalian	4,64E-04	CD36,GSTP1,LPL,PTX3,THBS1,TIMP3	122 (11)
FST	other	5,83E-05	CD36,FN1,HP,MSTN,PLG,SERPINA1	86 (7)
ADIPOQ	other	9,28E-03	CD36,CTGF,FASN,FN1,LPL,SOD2	159 (21)
lysophosphatidic acid	chemical - other	4,64E-04	CD36,CTGF,CYR61,LIPG,LPL,TF	177 (26)
PTPN11	phosphatase	1,76E-04	CD14,CSN2,ELANE,FASN,LTF,MPO	129 (17)
let-7a-5p (and other miRNAs w/seed GAGGUAG)	mature microrna	1,29E-02	CAPG,DSP,F2,KRAS,SPCS3,THBS1
CFTR	ion channel	1,03E-03	CAPG,CFH,CFI,DMBT1,LRG1,PGLYRP1
niacinamide	chemical - endogenous mammalian	1,03E-05	CAMP,CD14,FASN,GAPDH,KRAS,SLC34A2	55 (7)
bortezomib	chemical drug	2,96E-02	CALR,HSPA5,IGHA1,IGHM,IGKC,SERPINA3
A23187	chemical reagent	3,60E-03	CALR,CD14,FN1,HSPA5,LCN2,PRL	108 (20)
mir-223	microrna	5,50E-03	C7,CD36,ELANE,LPL,LY96,TGFBI
estradiol benzoate	chemical drug	2,93E-04	C3,CDH1,HSPA8,PDIA3,PRL,RBP4
PPP3CA	phosphatase	2,70E-04	C3,CD9,FN1,GSTP1,PSAP,TF
rifampin	chemical drug	1,42E-02	BMP1,CD14,CD36,CFL1,GSTP1,SERPINB1
SMAD2	transcription regulator	4,31E-04	BGN,CDH1,CTGF,RAC1,THBS1,TIMP3	141 (15)
TGFBR1	kinase	2,70E-04	BGN,CDH1,CTGF,FN1,LTBP1,TGFBI	108 (17)
SB-431542	chemical reagent	3,43E-04	BGN,CD14,CDH1,CTGF,FN1,TGFB2	117 (12)
ETV4	transcription regulator	2,43E-06	B4GALT1,CDH1,FN1,GGT1,JUP,KRT5
HMGA1	transcription regulator	1,33E-02	B2M,CYR61,GSN,HS3ST1,IGHE,KRT10
IRF4	transcription regulator	4,29E-03	B2M,CTSS,HSPA8,PPIB,RAB7A,RAC1
IRF1	transcription regulator	1,55E-02	B2M,C1R,CFB,CTSS,ERAP1,PIGR
GFI1	transcription regulator	1,55E-03	AZU1,ELANE,GUSB,HSP90AB1,SERPINA1,SERPINA3
ELANE	peptidase	2,98E-06	AZU1,CD14,CTSB,ELANE,HSPA5,SERPINA1	86 (7)
TAL1	transcription regulator	1,23E-03	AZGP1,C3,MPO,MUC1,MUC16,PRSS8
ciprofloxacin	chemical drug	3,44E-03	ASAH1,CTSA,CTSD,GUSB,MFGE8,PSAP
CSF1	cytokine	2,42E-02	APOE,FCGR3A/FCGR3B,FN1,HSPA5,MPO,THBS1
INSIG1	other	2,47E-03	APOE,FASN,LCN2,LIPG,LPL,PLA2G7	40 (5)
Pro-inflammatory Cytokine	group	1,61E-04	APOE,CLU,HP,HSPA5,LCN2,LIPG
Collagen type I	complex	2,29E-04	APOE,CDH1,FN1,PLOD2,RAC1,TIMP2	143 (17)
TCF	group	1,09E-03	APOD,HTRA1,KRT5,SERPINA1,SERPINA3,SERPINA5	31 (2)
LDLR	transporter	7,04E-04	APOB,APOE,BGN,CD36,LCN2,LPL	135 (13)
POR	enzyme	3,48E-02	APOA4,CD36,LPL,PLA2G7,SDS,SERPINA3
NRIP1	transcription regulator	1,61E-04	APOA1,FASN,LDHB,PRL,PTX3,PYGL	60 (7)
NR5A2	ligand-dependent nuclear receptor	9,11E-04	APOA1,CRP,FASN,FGB,HP,PTGDS
gemfibrozil	chemical drug	3,17E-04	APOA1,APOE,CRP,FGB,ORM1,TPP1	121 (15)
GW3965	chemical reagent	9,93E-05	APOA1,APOD,APOE,CRP,FASN,LPL	23 (3)
linoleic acid	chemical - endogenous mammalian	1,46E-04	APOA1,APOB,CLU,FASN,HSPA5,LPL	132 (17)
LPL	enzyme	1,88E-05	APOA1,APOA4,APOB,CD36,LPL,THBS1	121 (11)
AGN194204	chemical drug	2,24E-02	ANXA2,GAPDH,IGHM,LPL,NPC2,SLC3A2
RET	kinase	3,29E-03	ANXA1,CLU,CTSB,HSPA8,PLOD2,TIMP3	124 (10)
MYB	transcription regulator	8,55E-04	ANPEP,CDH1,ELANE,FN1,HSPA5,HSPA8	55 (7)
Il3	cytokine	3,17E-04	ANPEP,CD14,ELANE,LCN2,LTF,MPO	69 (10)
Ras	group	5,73E-03	ANPEP,B4GALT1,CTGF,GSTP1,PRDX1,PRL	144 (17)
ERN1	kinase	1,92E-04	ANG,CDH1,FASN,HSPA5,TCN1,TINAGL1
RAC2	enzyme	2,47E-05	ALDOA,ANXA1,LDHA,PKM,RAC1,TKT
TGFA	growth factor	5,74E-04	ALB,CSN2,CTGF,GSTP1,LCN2,SERPINA1	143 (13)
NR3C2	ligand-dependent nuclear receptor	2,60E-03	AGT,CTGF,FN1,GPX3,PPIB,SERPINA3	127 (14)
RHOA	enzyme	4,31E-04	AGT,CDH1,CTGF,CTSD,FN1,RHOC	128 (22)
PROC	peptidase	3,20E-05	AGT,CALR,CLU,F2,MPO,THBS1	123 (11)
NR1H2	ligand-dependent nuclear receptor	2,93E-04	AGT,APOE,C3,CRP,FASN,LPL	125 (19)
NR2F1	ligand-dependent nuclear receptor	6,28E-06	AGT,APOA1,APOA4,CDH1,LPL,LTF
MYOD1	transcription regulator	3,65E-02	AGT,ALDOA,DAG1,IGLL1/IGLL5,TGFBR3,TKT
NGF	growth factor	3,48E-02	AGRN,ANXA2,CDH1,EEF1A1,PLG,RAC1
Rxr	group	1,09E-03	ADAM10,APOE,CD36,KNG1,LTF,SERPINF1	47 (8)
bromobenzene	chemical toxicant	3,71E-04	ACTN4,GAPDH,GC,GSTP1,HSPA13,HSPA5
FOLR1	transporter	1,63E-03	ACTN4,AOC3,ARHGDIB,CD9,SLC3A2,TPI1
RCE1	peptidase	1,63E-05	ACTN4,AEBP1,B2M,GPC4,TGFB2,TGFBI
LMNB1	other	1,40E-05	ACTN4,AEBP1,B2M,GPC4,TGFB2,TGFBI
MKL2	transcription regulator	8,55E-04	ACTB,CAMP,ELANE,LCN2,LTF,PGLYRP1
MKL1	transcription regulator	3,00E-03	ACTB,CAMP,ELANE,LCN2,LTF,PGLYRP1	12 (3)
Collagen(s)	complex	2,82E-05	ACTB,C3,C4A/C4B,CYR61,FN1,THBS1	122 (7)
MBD2	transcription regulator	1,21E-04	ACTB,APOE,CDH1,ELANE,GSTP1,IGHM
Esrra	transcription regulator	6,58E-04	ACO1,ALDOA,APOA4,ENO1,GALM,PYGL
STAT5B	transcription regulator	2,30E-02	A2M,CDH1,CSN2,HEXA,NUCB1,SLC34A2
IL6ST	transmembrane receptor	8,97E-05	A2M,ALB,HP,HPX,LTF,ORM1	85 (9)
phosphate	chemical - endogenous mammalian	1,38E-03	A2M,AHSG,AMBP,LDHA,RHOC,SLC34A2
platelet activating factor	chemical - endogenous mammalian	3,96E-04	FN1,PLA2G7,PRL,THBS1,TIMP2	175 (21)
LGALS3	other	4,83E-03	FN1,KRAS,MUC1,PRKCSH,RAC1
quercetin	chemical drug	3,13E-02	FASN,HSPA5,LCN2,LPL,PON1
arsenic trioxide	chemical drug	2,95E-02	FASN,FN1,GGT1,HSPA5,MSN
NPC1	transporter	2,60E-04	CTSB,CTSD,GUSB,LPL,NPC2
miR-18a-5p (and other miRNAs w/seed AAGGUGC)	mature microrna	7,41E-07	CTGF,FGG,HP,KRAS,THBS1	60 (7)
spironolactone	chemical drug	2,93E-03	CTGF,FASN,FN1,TIMP2,TIMP3	105 (16)
CTGF	growth factor	1,05E-02	CTGF,ENO1,FN1,RAB18,TIMP3
2-methoxyestradiol	chemical - endogenous mammalian	2,32E-04	CSN2,LALBA,LTF,MUC1,YWHAB
COL9A1	other	7,41E-07	COL12A1,FN1,MATN3,MFGE8,TGFBI
trans-hydroxytamoxifen	chemical drug	2,04E-02	CLU,GNS,GSTP1,MUC1,TGFB2
emodin	chemical drug	2,06E-04	CDH1,FN1,HSPA5,LPL,SOD2	151 (23)
PRKAA2	kinase	2,06E-04	CDH1,FASN,FN1,HSPA5,P4HB	156 (22)
MMP9	peptidase	7,57E-04	CDH1,COL18A1,CTSB,MSTN,SERPINA1	115 (9)
vorinostat	chemical drug	3,59E-02	CDH1,CLU,CTSD,HSPA5,MFGE8
VHL	transcription regulator	2,39E-02	CDH1,CFL1,CTGF,FN1,RAP1B
H89	chemical - kinase inhibitor	2,62E-02	CD14,FAM3B,GSTP1,PRL,SOD2
RBPJ	transcription regulator	1,97E-02	CAMP,CRP,ELANE,MSTN,TGFB2
IL18	cytokine	3,40E-02	CAMP,CDH1,FCGR3A/FCGR3B,MPO,TF
CEBPE	transcription regulator	4,82E-04	CAMP,CD14,ELANE,LCN2,LTF
FBXO32	enzyme	5,35E-03	CALR,HPX,HSPA5,PDIA3,SOD2
testosterone propionate	chemical drug	3,58E-04	CALR,CLU,DMBT1,PRL,PTGDS
GNA15	enzyme	1,01E-02	C3,CP,SERPINA3,SOD2,XDH
4-hydroxytamoxifen	chemical drug	1,05E-02	C3,CDH1,CLU,CTSD,PRL
MAP2K1/2	group	1,13E-03	C3,CDH1,CHI3L1,CTGF,HSPA5	133 (19)
ATP-gamma-S	chemical reagent	2,01E-03	C3,CD109,PRDX2,SOD2,THBS1	122 (12)
CFB	peptidase	1,58E-06	C3,C4A/C4B,C5,HSPA5,TGFB2
CpG oligonucleotide	chemical drug	2,70E-02	C2,CD14,CD36,SOD2,THBS1
lipid A	chemical toxicant	2,60E-04	C2,C3,CD14,CD36,THBS1	130 (12)
LRP1	transmembrane receptor	2,13E-05	C1R,C1S,CDH1,SERPINF1,SERPING1	122 (7)
HRG	other	5,37E-06	C1QB,C1QC,FCGR3A/FCGR3B,MUC1,TIMP3
2-amino-1-methyl-6-phenylimidazo(4,5-b)pyridine	chemical drug	2,90E-04	BTN1A1,CSN2,HSPA5,HSPA8,RAP1B
RETNLB	other	3,69E-03	BMP1,CTGF,FN1,MSN,TINAGL1	55 (7)
Alpha catenin	group	2,18E-02	BGN,CTSB,LAMA4,PTX3,RHOC
DCN	other	5,81E-04	BGN,CDH1,CTGF,THBS1,TIMP3	63 (12)
CR1L	other	6,12E-05	BGN,C3,C9,COL18A1,CTGF	59 (5)
tributyrin	chemical drug	1,75E-03	AZGP1,CTGF,CYR61,HSPA5,SOD2
metribolone	chemical reagent	4,74E-02	AZGP1,B2M,FASN,PIGR,THBS1
Hmgn5/LOC102636589	other	6,12E-05	ATP6AP2,AZGP1,CSN2,GP2,IL4I1
GPER1	g-protein coupled receptor	1,58E-06	ASAH1,CTGF,FASN,HSPA5,LTF	81 (10)
ALKBH5	enzyme	5,62E-03	ASAH1,CLU,CTSD,HSPA8,SERPINA5
IRF8	transcription regulator	2,11E-02	ASAH1,B2M,CD14,CFB,CTSS
mir-29	microrna	4,37E-04	ARPC3,CDC42,CDH1,LPL,THBS1
22(R)-hydroxycholesterol	chemical - endogenous mammalian	8,27E-05	APOE,FASN,LIPG,LPL,PON1	91 (9)
PRNP	other	1,62E-04	APOE,CTSD,HSPA5,HSPA8,PDIA3	123 (7)
Sn50 peptide	chemical toxicant	9,70E-04	APOE,CRP,CTGF,LIPG,PTGDS	80 (9)
RORC	ligand-dependent nuclear receptor	4,97E-02	APOA4,CD36,GSTP1,IL4I1,LCN2
NCOR-LXR-Oxysterol-RXR-9 cis RA	complex	1,74E-05	APOA4,APOE,CD36,FASN,LPL
vitamin E	chemical drug	1,22E-03	APOA1,CD36,CDH1,F2,LPL	63 (6)
CETP	enzyme	1,58E-06	APOA1,APOB,APOE,HSPA5,LPL	132 (14)
CD36	transmembrane receptor	2,60E-04	APOA1,APOA4,APOB,FASN,HSPA5	88 (15)
pyrrolidine dithiocarbamate	chemical reagent	1,29E-02	ANXA1,CTGF,FAM3B,PGK1,SOD2
propofol	chemical drug	1,25E-04	ANXA1,CD14,MPO,SOD2,THBS1
ABCA1	transporter	5,22E-05	ANXA1,APOA1,APOB,APOE,HSPA5	153 (21)
miR-30c-5p (and other miRNAs w/seed GUAAACA)	mature microrna	1,44E-02	ANPEP,CTGF,F2,IDH1,NUCB1
LGALS1	other	4,37E-04	ANG,FN1,IGHM,KRAS,PTX3
PLAUR	transmembrane receptor	8,27E-05	ANG,CDH1,CTSB,PLG,RAC1	61 (7)
FMR1	other	3,22E-04	ALDOA,CFL1,DAG1,ENO1,GAPDH
5-N-ethylcarboxamido adenosine	chemical reagent	1,10E-02	ALB,CTGF,RAC1,THBS1,UBC
cadmium chloride	chemical toxicant	4,82E-04	ALB,CRP,HP,HSPA13,HSPA5
L-methionine	chemical - endogenous mammalian	5,29E-04	ALB,CLU,EEF1A1,HSPA5,SOD2
RUNX1	transcription regulator	9,71E-03	ALB,CHI3L1,JUP,KRT1,MPO
diethylnitrosamine	chemical toxicant	4,34E-03	ALB,C9,GSTP1,LCN2,LPL
HNF1B	transcription regulator	3,22E-04	ALB,AMBP,FGB,RNASE4,SERPINA1	79 (3)
isoproterenol	chemical drug	3,40E-02	AGT,LPL,RAB18,RAB7A,TIMP2
D-fructose	chemical - endogenous mammalian	2,59E-05	AGT,FASN,HP,THBS1,TKT
AGTR1	g-protein coupled receptor	1,43E-04	AGT,CP,FN1,GSTP1,XDH	75 (13)
HNRNPK	other	3,73E-05	AGT,COL12A1,CTGF,KNG1,TCN2
Ifn gamma	complex	6,20E-03	AGT,CHI3L1,FN1,LY96,TGFB2	154 (21)
CDH11	other	2,59E-05	AGT,CD9,JUP,RAC1,SERPINA1
cholic acid	chemical - endogenous mammalian	3,29E-03	AGT,APOA1,LPL,LRP2,PON1	97 (9)
paraquat	chemical toxicant	1,72E-02	AGT,APOA1,CTGF,FN1,GSTP1
NRAS	enzyme	6,20E-03	AGRN,FN1,IGHM,IGJ,KRAS
IND S7	chemical - kinase inhibitor	3,12E-05	ACTB,ENO1,PDIA3,PGK1,PRDX2
JAK2	kinase	1,39E-02	ACTB,CD36,CDH1,MPO,THBS1
N-nitro-L-arginine methyl ester	chemical drug	5,62E-03	ACO1,AGT,BGN,CTGF,FN1	117 (17)
plicamycin	chemical drug	8,54E-03	ABCG2,CTGF,FASN,SEMA7A,UBC	78 (6)
tunicamycin	chemical - endogenous non-mammalian	3,78E-02	ABCG2,ADAM10,CALR,CDH1,HSPA5
STK11	kinase	2,70E-02	A2M,CDC42,FGG,RAB10,TARS
AG490	chemical - kinase inhibitor	3,90E-03	A2M,AGT,LY96,PRL,SOD2	117 (15)
CTF1	cytokine	3,73E-05	A2M,AGT,CRP,FASN,SERPINA3	106 (17)
STAT	group	1,10E-04	A2M,AGT,CRP,CSN2,SERPINA3
CNTF	cytokine	4,83E-03	A2M,ACTB,CRP,FASN,SERPINA3	94 (14)
thioctic acid	chemical drug	5,08E-03	LPL,PARK7,SOD2,TIMP2	101 (10)
doxycycline	chemical drug	9,97E-03	IGJ,MPO,SOD2,XDH
PAX5	transcription regulator	6,47E-04	IGJ,IGLL1/IGLL5,MSN,PTPRF
3-nitropropionic acid	chemical toxicant	5,44E-03	GAPDH,LDHA,LDHB,TPI1	136 (10)
manganese	chemical - endogenous mammalian	2,79E-05	GAPDH,HSPA5,PARK7,SOD2
COL18A1	other	3,13E-02	FN1,KNG1,LDHA,THBS1
isotretinoin	chemical drug	1,72E-02	FASN,LCN2,SERPINA3,SERPINB3
mannose	chemical - endogenous mammalian	1,41E-05	FASN,HSPA5,PDIA3,THBS1
nitrofen	chemical toxicant	1,60E-03	ENO1,TGFBR3,TIMP2,TIMP3
MED13	transcription regulator	1,88E-04	ENO1,KNG1,PYGL,TKT
AK1	kinase	2,02E-05	ENO1,GAPDH,LDHA,PKM
T3-TR-RXR	complex	2,13E-03	ENO1,FASN,FGA,HP
ROCK2	kinase	6,47E-04	DSP,KRT1,KRT10,MSN
HOXD3	transcription regulator	1,27E-04	DSP,JUP,TGFBI,THBS1
MYOC	other	2,67E-04	DAG1,FN1,HSPA5,LAMC1
TSH	complex	6,61E-03	CTSS,DAG1,GAPDH,SOD2
R5020	chemical reagent	9,97E-03	CTSD,LGALS3BP,NAGA,TIMP2
hydroxypropyl-beta-cyclodextrin	chemical drug	8,19E-05	CTSB,CTSD,GUSB,NPC2
SGK1	kinase	5,81E-03	CTGF,PRL,SLC34A2,SLC3A2	34 (4)
mir-210	microrna	2,81E-02	CTGF,P4HB,PDXK,PSAP
THBS1	other	4,93E-04	CTGF,FN1,TGFB2,THBS1	168 (21)
bisindolylmaleimide	chemical - kinase inhibitor	3,68E-04	CTGF,FN1,PRDX1,RAP1B	140 (18)
PRKG1	kinase	5,66E-04	CTGF,FN1,MPO,THBS1	108 (17)
advanced glycation end-products	chemical - endogenous mammalian	2,33E-03	CTGF,FN1,LRP2,SERPINF1	125 (13)
COL4A3	other	2,67E-04	CTGF,FN1,LAMC1,TIMP2	112 (12)
ramipril	chemical drug	3,68E-04	CTGF,FN1,LAMC1,TIMP2
TAF4B	transcription regulator	4,27E-04	CTGF,FN1,IGHM,IGJ
FBN1	other	1,03E-04	CTGF,CYR61,LTBP1,TIMP3	106 (7)
INHA	growth factor	4,92E-02	CTGF,CYR61,LTBP1,PTX3
F2R	g-protein coupled receptor	6,61E-03	CTGF,CYR61,FN1,THBS1	149 (22)
SEMA7A	transmembrane receptor	1,88E-04	CTGF,CTSB,CTSS,FN1
CYP19A1	enzyme	1,36E-02	CSN2,FASN,LPL,PRL
SBDS	other	2,71E-02	COL14A1,CTGF,HSP90AB1,HSPA5
glutamyl-Se-methylselenocysteine	chemical - endogenous mammalian	6,44E-05	CLU,GSTP1,TIMP2,TIMP3
Bay 11-7082	chemical - kinase inhibitor	5,44E-03	CHI3L1,HSPA5,PON1,SOD2
MEL T1	chemical - kinase inhibitor	4,98E-05	CFL1,ENO1,PGK1,PRDX1
CTBP1	enzyme	3,68E-04	CDH1,JUP,RAC1,THBS1
PDLIM2	other	3,48E-02	CDH1,FOXRED2,HHIPL2,LGALS3BP
S100A4	other	7,35E-04	CDH1,FN1,THBS1,TIMP2	163 (20)
MET	kinase	1,88E-02	CDH1,FN1,MUC1,SOD2
SNAI1	transcription regulator	5,44E-03	CDH1,FN1,MUC1,PEBP1
BAPTA-AM	chemical reagent	1,94E-03	CDH1,FAM3B,FN1,PRL	122 (18)
GMNN	transcription regulator	2,05E-02	CDH1,DSP,EXT2,TGFB2
histone deacetylase	complex	1,77E-03	CDH1,CYR61,PRSS8,THBS1
TFAP2C	transcription regulator	6,61E-03	CDH1,CTGF,SOD2,THBS1
TAF4	transcription regulator	3,24E-02	CDH1,CTGF,OLFML3,THBS1
SPDEF	transcription regulator	1,36E-02	CDH1,CTGF,LAMC1,PTPRF
silibinin	chemical drug	1,11E-02	CDH1,CTGF,FN1,TIMP2
sphingosine-1-phosphate	chemical - endogenous mammalian	1,96E-02	CDH1,CTGF,FN1,THBS1
HBEGF	growth factor	1,05E-03	CDH1,CSN2,LALBA,MUC1	85 (13)
PRKCE	kinase	1,05E-02	CDH1,CRP,HSP90AB1,HSPA5
HSPA5	enzyme	4,27E-04	CDH1,CLU,HSPA8,P4HB
Rock	group	2,54E-03	CDC42,CDH1,CTGF,FN1	159 (23)
SCD	enzyme	7,48E-03	CD36,FASN,HSPA5,LPL	81 (11)
3-methylcholanthrene	chemical toxicant	4,10E-03	CD36,CYR61,HP,PON1
N-cor	group	2,33E-03	CD36,CRP,FASN,GSTP1	129 (11)
GPX1	enzyme	2,54E-03	CD14,CTGF,GPX3,SOD2	95 (7)
ATP	chemical - endogenous mammalian	4,78E-02	CD14,CDH1,LCN2,THBS1
IRF6	transcription regulator	1,45E-03	CD14,CD9,LCN2,SOD2
LCN2	transporter	6,61E-03	CAPG,CDH1,MSN,TINAGL1
VitaminD3-VDR-RXR	complex	3,26E-03	CAMP,CD14,SERPINB1,TGFB2
THBS4	other	4,27E-04	CALR,HSPA5,P4HB,TGFB2	69 (7)
Hbb-b2	other	1,94E-03	C8A,FN1,SERPINF2,TF
Hbb-b1	transporter	2,77E-03	C8A,FN1,SERPINF2,TF
PPP3R1	phosphatase	3,15E-04	C5,LRP2,PON1,SLC34A2
CXCR4	g-protein coupled receptor	5,81E-03	C5,CD9,CDH1,PGK1	63 (8)
N-methyl-D-aspartate	chemical reagent	3,01E-03	C3,HSPA5,PRL,SERPINF2	119 (11)
fluticasone	chemical drug	2,67E-04	BGN,C3,CFB,CRP
POU2AF1	transcription regulator	3,81E-03	B4GALT1,IGHA1,IGHM,SDS
Nfat (family)	group	2,71E-02	B4GALT1,CYR61,SOD2,TGFB2
RELB	transcription regulator	9,44E-03	B2M,IGHM,MPO,SOD2	73 (7)
trovafloxacin	chemical drug	1,30E-02	B2M,FASN,SOD2,THBS1
L-glutamic acid	chemical - endogenous mammalian	3,84E-02	B2M,FASN,HEXA,TOR3A
CLCN5	ion channel	9,51E-06	B2M,CTSB,LRP2,SLC34A2
HIST1H1T	other	2,81E-02	B2M,CANT1,CD36,MAN2B1
Hist1h1a	other	2,81E-02	B2M,CANT1,CD36,MAN2B1
rottlerin	chemical toxicant	1,80E-02	ATP6AP2,LPL,PRDX1,PRL
miR-29b-3p (and other miRNAs w/seed AGCACCA)	mature microrna	8,92E-03	ARPC3,CDC42,LAMC1,PPIC
WNT5A	cytokine	4,92E-02	ARHGDIB,CDH1,FN1,LCP1
beta-naphthoflavone	chemical toxicant	4,41E-03	APOE,CRP,CYR61,GSTP1
STK40	kinase	2,13E-03	APOE,C1QB,C5,C6
asoprisnil	chemical drug	1,31E-03	APOD,PAEP,RBP4,XDH
NOTCH3	transcription regulator	1,94E-03	APOD,CDH1,FN1,PTX3	69 (7)
POMC	other	3,84E-02	APOB,GAPDH,SOD2,TIMP2
APC	enzyme	4,23E-02	APOB,CDH1,CLU,LPL
heparin	chemical - endogenous mammalian	1,11E-02	APOB,APOE,FN1,LPL
APOB	transporter	5,66E-04	APOB,APOE,CD36,FASN	102 (13)
cephaloridine	chemical drug	4,64E-02	APOA4,CTGF,FGB,GSTP1
dehydroisoandrosterone	chemical - endogenous mammalian	1,64E-02	APOA4,B2M,HSP90AB1,PRL
ZNF202	transcription regulator	1,27E-04	APOA4,APOE,CALR,LPL
RXRG	ligand-dependent nuclear receptor	8,31E-04	APOA1,LPL,TIMP2,TIMP3	86 (7)
NR1I3	ligand-dependent nuclear receptor	4,78E-02	APOA1,GSTP1,IGF2R,LRG1
1,4-bis[2-(3,5-dichloropyridyloxy)]benzene	chemical toxicant	4,78E-02	APOA1,GSTP1,IGF2R,LRG1
THRA	ligand-dependent nuclear receptor	4,64E-02	APOA1,FASN,LPL,PRL
ascorbic acid	chemical - endogenous mammalian	1,88E-02	APOA1,F2,HSPA5,LPO
RETN	other	2,13E-03	APOA1,CTGF,FASN,LPL	163 (19)
aspirin	chemical drug	3,36E-02	APOA1,CRP,MPO,PON1
LCAT	enzyme	2,02E-05	APOA1,APOE,CLU,PON1
fibric acid derivative	chemical drug	2,25E-04	APOA1,APOB,FASN,LPL	84 (12)
NR2F2	ligand-dependent nuclear receptor	9,36E-04	APOA1,APOA4,LPL,LTF	64 (7)
BSCL2	other	9,44E-03	AOC3,CD36,LPL,PYGL
CXCL8	cytokine	1,57E-02	ANXA1,COL12A1,COL18A1,RAC1
steroid	chemical - endogenous mammalian	1,45E-03	ANXA1,CDH1,CYR61,PRL	109 (11)
FOXM1	transcription regulator	3,02E-02	ANXA1,CDH1,CRP,LAMA4
phorbol esters	chemical - other	3,13E-02	ANXA1,B2M,PTGDS,SOD2
okadaic acid	chemical toxicant	2,71E-02	ANXA1,APOA1,KRT14,PRL
FGF10	growth factor	4,74E-03	ANXA1,ANXA2,CTSB,TIMP3
PTGES	enzyme	5,08E-03	ANXA1,ANXA2,CDH1,SDS	53 (7)
EHF	transcription regulator	2,05E-02	ANPEP,MUC1,SAA2,SERPINA3
COMMD1	transporter	1,27E-04	ALDOA,LDHA,PGK1,TF	109 (7)
(+)-MK-801	chemical drug	1,50E-02	ALDOA,HSPA5,PTPRF,RAC1
COL6A1	other	2,79E-05	ALDOA,FASN,IDH1,TPI1
miR-122-5p (miRNAs w/seed GGAGUGU)	mature microrna	1,11E-02	ALDOA,EEF1A1,P4HB,PRDX2
CLEC11A	growth factor	6,20E-03	ALDOA,ANXA1,LDHA,TKT
glutathione	chemical - endogenous mammalian	4,74E-03	ALB,GPX3,MPO,SOD2
OSMR	transmembrane receptor	1,41E-05	ALB,FASN,FGB,SERPINA1	52 (3)
D-galactosamine	chemical - endogenous mammalian	2,33E-03	ALB,CD14,CTSB,SOD2	123 (13)
KAT5	transcription regulator	4,78E-02	ALB,APOA1,PRL,SOD2
beta-carotene	chemical - endogenous mammalian	1,45E-03	ALB,APOA1,LPL,RBP4
Tcf 1/3/4	group	4,56E-07	AHSG,ALB,AMBP,APOH
diphenyleneiodonium	chemical reagent	5,81E-03	AGT,FN1,RAC1,SOD2	140 (22)
taurine	chemical - endogenous mammalian	6,47E-04	AGT,FN1,MPO,PRL	143 (15)
telmisartan	chemical drug	6,20E-03	AGT,CTGF,CYR61,LPL	112 (15)
HSD11B1	enzyme	9,36E-04	AGT,APOA1,FASN,FGA	38 (5)
NR0B2	ligand-dependent nuclear receptor	8,42E-03	AGT,APOA1,CD36,FASN	103 (17)
indican	chemical - endogenous mammalian	4,93E-04	AGT,ALB,CDH1,THBS1	100 (17)
TRIM24	transcription regulator	4,10E-02	AGRN,ITIH2,LGALS3BP,TGFBI
RARB	ligand-dependent nuclear receptor	1,23E-02	ADAM10,APOA1,GNB1,KRT1
ICMT	enzyme	3,15E-04	ACTN4,AEBP1,GPC4,TGFBI
ATF2	transcription regulator	2,22E-02	ACTB,FN1,SOD2,TGFB2
TBP	transcription regulator	1,17E-02	ACTB,FN1,GAPDH,XDH
MEL S3	chemical - kinase inhibitor	5,66E-04	ACTB,ENO1,PGK1,PRDX2
GDNF	growth factor	1,23E-02	ACTB,CTSB,FN1,GNB1
DNMT1	enzyme	1,17E-02	ACTB,CDH1,GSTP1,TIMP3
Y 27632	chemical drug	7,04E-03	ACTB,CDH1,CTGF,THBS1	135 (16)
GDF2	growth factor	2,81E-02	ABCG2,HTRA1,SERPINF1,SLC3A2
2-deoxyglucose	chemical drug	5,81E-03	ABCG2,HSPA5,PDIA3,SOD2	53 (7)
SPP1	cytokine	3,60E-02	ABCG2,CD9,CSN2,SERPINF1
PRLR	transmembrane receptor	4,93E-04	A2M,CSN2,PRL,SLC34A2	135 (16)
IL6R	transmembrane receptor	9,97E-03	A2M,CD36,HP,SERPINA3	91 (11)
IL11	cytokine	3,26E-03	A2M,ANXA2,CRP,SERPINA3	60 (7)
omeprazole	chemical drug	3,81E-03	A2M,AGT,CD36,CTGF
FHIT	enzyme	6,01E-03	RAB7A,RAC1,RHOC
temozolomide	chemical drug	8,75E-03	PRL,RAP1B,SOD2	67 (7)
NEDD9	other	1,21E-02	PGK1,PLOD2,TF
choline fenofibrate	chemical drug	4,35E-03	NPC2,PON1,PTPRF
iron	chemical - endogenous mammalian	3,37E-02	LCN2,SOD2,TF
semaxinib	chemical drug	7,31E-03	LCN2,LTF,THBS1	34 (4)
DIO3	enzyme	8,01E-03	ITIH3,PYGL,SEMA7A	47 (4)
EBF1	transcription regulator	9,54E-03	IGHM,IGKC,IGLL1/IGLL5
MAP2K7	kinase	3,71E-02	HSPA5,PDIA3,SERPINC1
KRT14	other	1,40E-02	HSPA5,KRT1,KRT5
vincristine	chemical drug	1,72E-02	HSP90AB1,LCP1,SOD2
memantine	chemical drug	1,40E-02	GSTP1,HSP90AB1,HSPA5
hemin	chemical - endogenous mammalian	4,05E-02	GSTP1,HPX,HSP90AB1
romidepsin	biologic drug	3,37E-02	GSN,RHOC,TIMP3
TSC2	other	1,61E-02	GSN,HSPA5,SOD2
Laminin	complex	1,61E-02	FN1,PTPRF,TGFB2
FAM3B	cytokine	3,41E-03	FN1,LCN2,LDHA
PIAS3	transcription regulator	1,86E-04	FGG,HP,SERPINA3	59 (8)
IRS2	enzyme	1,31E-02	FASN,LPL,PRL
MTORC1	complex	8,75E-03	FASN,LDHA,PKM
GCG	other	4,05E-02	FASN,GSTP1,SDS
PRKCB	kinase	3,71E-02	FASN,FN1,SOD2
AICAR	chemical - endogenous mammalian	2,61E-02	FASN,FN1,MSTN
AGTR2	g-protein coupled receptor	6,64E-03	FASN,FN1,KNG1
KDM8	other	2,63E-04	ENO1,LDHA,PKM	109 (8)
PKM	kinase	1,25E-04	ENO1,LDHA,PKM	102 (6)
grape seed extract	chemical drug	6,01E-03	ENO1,HSPA8,MPO
CEBPG	transcription regulator	3,58E-04	ELANE,IGHE,PRL	64 (4)
leucine	chemical - endogenous mammalian	6,01E-03	EEF1A1,FASN,SOD2	69 (7)
methimazole	chemical drug	1,12E-02	DMBT1,GP2,PRDX1
bicuculline	chemical - endogenous non-mammalian	1,21E-02	CYR61,HSPA8,PRL
cysteamine	chemical drug	1,86E-04	CTSB,LCN2,PRL
BAX	transporter	3,21E-02	CTSB,CTSD,CTSS
BID	other	1,39E-03	CTSB,CTSD,CTSS
SERPINF1	other	3,71E-02	CTGF,SOD2,THBS1
cytochalasin D	chemical toxicant	1,61E-02	CTGF,PRL,TIMP2
SPTLC2	enzyme	9,49E-04	CTGF,HSPA5,THBS1
pirfenidone	chemical drug	1,39E-03	CTGF,FN1,TGFB2	91 (15)
ID1	transcription regulator	2,21E-02	CTGF,FN1,TF
mannitol	chemical - endogenous mammalian	1,16E-03	CTGF,FN1,SOD2	150 (19)
pentoxifylline	chemical drug	1,12E-02	CTGF,FGA,ORM1
FOXO4	transcription regulator	1,96E-02	CTGF,FASN,SOD2
SOX9	transcription regulator	3,88E-02	CTGF,DMBT1,PTGDS
ethidium	chemical toxicant	1,16E-03	CTGF,CYR61,TIMP2	68 (7)
SB 216763	chemical toxicant	1,51E-02	CTGF,CYR61,FASN
F7	peptidase	8,75E-03	CTGF,CYR61,EEF1A1	85 (9)
NME1	kinase	2,08E-02	CTGF,CTSD,RAC1
F2RL1	g-protein coupled receptor	2,34E-02	CTGF,CTSD,CYR61
GHR	transmembrane receptor	1,51E-02	CSN2,LPL,PRL
DDIT3	transcription regulator	2,47E-02	CSN2,LCN2,SOD2
SND1	enzyme	3,41E-03	CSN2,IGHE,LTBP1	22 (3)
hexamethylene bisacetamide	chemical reagent	1,51E-02	CREG1,FN1,HSPA8
MMP2	peptidase	1,12E-02	COL18A1,FN1,PLG
selenomethylselenocysteine	chemical - endogenous mammalian	3,00E-03	CLU,TIMP2,TIMP3
LTBR	transmembrane receptor	2,76E-02	CLU,MFGE8,SERPINA1
azetidyl-2-carboxylic acid	chemical reagent	4,73E-04	CLU,HSPA5,HSPA8
superoxide	chemical - endogenous mammalian	1,16E-03	CLU,FN1,SOD2	131 (18)
ADAMTS12	peptidase	4,87E-03	CHI3L1,HPX,LCN2
NFIX	transcription regulator	3,00E-03	CHI3L1,CLEC3B,SERPINA3
mir-8	microrna	1,04E-02	CDH1,TGFB2,TIMP2
ERF	transcription regulator	4,56E-05	CDH1,PRL,SEMA7A
ZEB1	transcription regulator	1,21E-02	CDH1,MUC1,XDH
SLC9A3R1	other	9,49E-04	CDH1,MSN,SLC34A2
luteolin	chemical - endogenous non-mammalian	2,08E-02	CDH1,MPO,SOD2
phorbol 12,13-didecanoate	chemical toxicant	5,42E-03	CDH1,KRT14,SOD2	102 (6)
GAB2	other	8,75E-03	CDH1,GSN,PAEP
IDH2	enzyme	6,08E-04	CDH1,FN1,TGFB2
GPI	enzyme	6,08E-04	CDH1,FN1,RAC1	96 (10)
FOXC2	transcription regulator	1,96E-02	CDH1,FN1,LPL
PTP4A3	phosphatase	1,16E-03	CDH1,FN1,JUP	58 (7)
CSNK2A1	kinase	1,25E-04	CDH1,FN1,JUP	117 (12)
andrographolide	chemical drug	8,75E-03	CDH1,FN1,GSTP1	117 (13)
p70 S6k	group	2,61E-03	CDH1,EEF1A1,FASN	34 (4)
butaprost	chemical drug	2,26E-03	CDH1,CTGF,TGFBR3	33 (4)
herbimycin	chemical - kinase inhibitor	2,21E-02	CDH1,CTGF,SOD2
MTA1	transcription regulator	2,08E-02	CDH1,CSN2,SERPINB1
HDAC3	transcription regulator	4,05E-02	CDH1,CSN2,JUP
dimethylnitrosamine	chemical toxicant	2,21E-02	CDH1,CRP,SOD2
GNAS	enzyme	1,40E-02	CDC42,FASN,PRL
mir-133	microrna	1,40E-02	CDC42,CTGF,GSTP1
octanoic acid	chemical - endogenous mammalian	7,67E-04	CD36,FASN,LPL
MEDAG	other	1,25E-04	CD36,FASN,LPL
PARP2	enzyme	1,86E-04	CD36,FASN,LPL
TXNIP	other	1,40E-02	CD36,FASN,LPL
3,5-diiodothyronine	chemical - endogenous mammalian	3,58E-04	CD36,ENO1,GAPDH	17 (3)
Go6983	chemical - kinase inhibitor	6,08E-04	CD36,CTGF,PRDX1	128 (13)
fingolimod	chemical drug	2,76E-02	CD36,CTGF,FN1
KLF15	transcription regulator	1,72E-02	CD36,CTGF,FASN
4-hydroxynonenal	chemical toxicant	8,75E-03	CD36,CTGF,CTSB	156 (17)
linolenic acid	chemical - endogenous mammalian	4,35E-03	CD36,CLU,FASN	63 (7)
etodolac	chemical drug	2,35E-06	CD36,CDH1,THBS1
ITGAV	ion channel	9,54E-03	CD36,CDH1,FN1	137 (19)
CSF3R	transmembrane receptor	6,08E-04	CD14,LTF,MPO
carbon monoxide	chemical - endogenous mammalian	4,42E-02	CD14,FN1,PRDX1
PIK3CA	kinase	1,84E-02	CD14,FASN,HSP90AB1
Ccl2	cytokine	3,71E-02	CD14,CTSB,LPL
fasudil	chemical drug	1,72E-02	CD14,CTGF,TGFB2
SP100	transcription regulator	1,39E-03	CD14,CTGF,HSPA8	21 (4)
CRH	cytokine	4,80E-02	CAMP,KRT1,KRT14
leukotriene B4	chemical - endogenous mammalian	1,39E-03	CAMP,FASN,MPO
ketoconazole	chemical drug	6,01E-03	CAMP,FASN,IGHE
vitamin D	chemical drug	2,47E-02	CAMP,CYR61,PRL
lipoarabinomannan	chemical - endogenous non-mammalian	3,41E-03	CAMP,CD14,GNB1
MAPK11	kinase	6,01E-03	CALR,PRDX1,TIMP2
PDGF (family)	group	1,25E-04	CALR,P4HB,PDIA3
UDP-D-glucose	chemical - endogenous mammalian	4,56E-05	CALR,HSPA5,PDIA3
SERPINE1	other	8,01E-03	CALR,FN1,PLG	78 (7)
KIAA1524	other	5,00E-02	C4BPA,CFB,RHOC
auranofin	chemical drug	6,08E-04	C3,HP,ORM1	85 (7)
SCGB1A1	cytokine	1,16E-03	C3,FN1,SERPINB4
PPARGC1B	transcription regulator	2,47E-02	C3,ENO1,FASN
Tnf receptor	group	3,00E-03	C3,CTGF,ELANE
C3	peptidase	4,05E-02	C3,C5,CRP
GAPDH	enzyme	9,54E-03	C2,ENO1,GAPDH
ELF3	transcription regulator	6,64E-03	BPIFA2,FN1,TIMP3
MAPK3	kinase	5,00E-02	B4GALT1,FN1,THBS1
HFE	transmembrane receptor	1,94E-03	B2M,HSPA5,TF
IRF2	transcription regulator	5,00E-02	B2M,CTSS,ERAP1
KAT2B	transcription regulator	1,21E-02	B2M,CTGF,FASN
TCF12	transcription regulator	3,71E-02	AZGP1,CDH1,FN1
AZGP1	transporter	2,61E-03	AZGP1,CDH1,DSP
amiodarone	chemical drug	1,31E-02	ASAH1,SOD2,TF
PLG	peptidase	8,75E-03	APOH,CYR61,PLG
XRCC5	enzyme	3,58E-04	APOE,FASN,XDH
sucrose	chemical - endogenous mammalian	3,00E-03	APOE,FASN,PDIA3
FXR ligand-FXR-Retinoic acid-RXRα	complex	4,35E-03	APOE,FASN,FETUB
MBD1	transcription regulator	3,86E-03	APOE,CDH1,IGHM
LG100268	chemical reagent	1,61E-02	APOE,CD36,LPL
FH	enzyme	4,73E-04	APOD,LDHA,TKT
25-hydroxycholesterol	chemical reagent	3,88E-02	APOD,FASN,GPX3
pravastatin	chemical drug	3,71E-02	APOB,CRP,PON1
MTTP	transporter	7,31E-03	APOB,CD36,HSPA5	38 (5)
fish oils	chemical drug	2,61E-02	APOA1,FASN,PON1
mevalonic acid	chemical - endogenous mammalian	1,21E-02	APOA1,FASN,LPL
nicotinic acid	chemical - endogenous mammalian	4,87E-03	APOA1,CD36,GAPDH	65 (7)
TXN	enzyme	1,61E-02	APOA1,C5,SOD2
salicylic acid	chemical drug	3,06E-02	APOA1,BGN,CTGF
CBS/LOC102724560	enzyme	3,58E-04	APOA1,APOB,EEF1A1
SCARB1	transporter	5,42E-03	APOA1,APOB,APOD	60 (4)
1-(carboxymethylthio)tetradecane	chemical drug	1,39E-03	APOA1,APOA4,LPL	68 (8)
verapamil	chemical drug	1,40E-02	ANXA2,ENO1,PRL
2-mercaptoacetate	chemical - endogenous non-mammalian	1,39E-03	ANXA2,ENO1,MFGE8
oxaliplatin	chemical drug	9,54E-03	ANXA2,CDH1,UGGT1	53 (7)
indole-3-carbinol	chemical drug	6,01E-03	ANXA1,HP,LCP1
ANXA1	enzyme	6,64E-03	ANXA1,ANXA2,CDH1
trichloroethylene	chemical toxicant	4,23E-02	ANPEP,MFGE8,PTPRF
benzene	chemical toxicant	4,23E-02	ANPEP,MFGE8,PTPRF
nilvadipine	chemical drug	5,42E-03	AMBP,RAB18,SDCBP
AIRE	transcription regulator	2,76E-02	AMBP,ITIH3,LTF
KEAP1	transcription regulator	4,35E-03	AMBP,GSTP1,PRDX1	103 (7)
Nuclear factor 1	group	6,64E-03	ALDOA,CHI3L1,SERPINA3
arginine	chemical - endogenous mammalian	5,42E-03	ALB,HSPA5,SOD2	46 (4)
pimagedine	chemical drug	1,21E-02	ALB,CRP,CTGF
alpha-tocopherol	chemical drug	4,35E-03	ALB,CD36,CTGF	120 (14)
MAT1A	enzyme	2,61E-03	ALB,APOA1,LTA4H
rotenone	chemical toxicant	3,21E-02	AGT,MPO,TIMP2
SUMO2	enzyme	1,31E-02	AGT,HSPA8,RNASE4
SUMO3	other	1,12E-02	AGT,HSPA8,RNASE4
tiron	chemical reagent	7,90E-05	AGT,HSPA5,PRDX2
U73122	chemical reagent	1,72E-02	AGT,FN1,HSPA5
ACE	peptidase	3,58E-04	AGT,CTGF,LDHA	49 (7)
ACE2	peptidase	4,73E-04	AGT,CTGF,FN1	49 (7)
lipid	chemical - endogenous mammalian	6,01E-03	AGT,CLU,PON1
BCL3	transcription regulator	1,51E-02	AGT,CAMP,IGHM
paricalcitol	chemical drug	1,12E-02	AGT,ATP6AP2,FN1
24-hydroxycholesterol	chemical - endogenous mammalian	9,49E-04	AGT,APOE,HSPA5	39 (4)
glucosamine	chemical - endogenous mammalian	2,76E-02	AGT,APOB,FASN
ALB	transporter	2,08E-02	AGT,ALB,HSPA5
dextran	chemical drug	2,63E-04	AFM,APOE,SERPINC1
ouabain	chemical drug	1,21E-02	ACTB,HSPA5,HSPA8
CP-55940	chemical reagent	1,40E-02	ACTB,GAPDH,UBC
TRH	other	1,21E-02	ACTB,F2,PRL
IPMK	kinase	2,61E-03	ACTB,CYR61,HSP90AB1
latrunculin B	chemical reagent	2,63E-04	ACTB,CTGF,PRL	125 (13)
IGF2BP1	translation regulator	2,26E-03	ACTB,COL14A1,KRAS
H2AFX	transcription regulator	3,00E-03	ACTB,CLU,TIMP3
ATM	kinase	3,88E-02	ACTB,CLU,HSP90AB1
S100P	other	1,86E-04	ACTB,CFL1,CTSD
targinine	chemical drug	6,64E-03	ACO1,PRDX1,PRL
DETA-NONOate	chemical reagent	2,76E-02	ACO1,ADAM10,BGN
ARRB1	other	3,86E-03	ABCG2,FASN,LPL
ursodeoxycholic acid	chemical - endogenous mammalian	3,54E-02	ABCG2,CTGF,TGFB2
folic acid	chemical - endogenous mammalian	2,34E-02	ABCG2,CDH1,CLU
bafilomycin A1	chemical drug	2,61E-03	ABCG2,CD9,TIMP2
Rar	group	8,75E-03	ABCG2,ADAM10,SERPINF1	7 (2)
KCNK9	ion channel	1,72E-02	A2M,HP,LCN2
TFCP2	transcription regulator	7,67E-04	A2M,CFH,FGA
PSMD4	other	2,30E-05	A2M,CD14,CD36	85 (7)
TIMP1	cytokine	4,35E-02	TIMP2,TIMP3
Collagen type IV	complex	3,15E-02	THBS1,TIMP2
P1,P4-Di(adenosine-5') tetraphosphate	chemical - endogenous mammalian	4,71E-03	TGFB2,THBS1
MAP3K3	kinase	3,73E-02	TGFB2,TGFBR3
retinol	chemical drug	2,36E-02	TF,TGFB2
miR-221-3p (and other miRNAs w/seed GCUACAU)	mature microrna	4,03E-02	SOD2,TIMP3
antimycin A	chemical - endogenous non-mammalian	1,66E-02	SOD2,TIMP2
mir-194	microrna	6,00E-03	RAC1,THBS1
N-[N-(3,5-difluorophenacetyl-L-Ala)]-S-phenylglycine t-butyl ester	chemical - protease inhibitor	2,61E-02	PTGDS,PTPRF
Pkg	group	1,45E-02	PRDX2,SOD2
PARK2	enzyme	4,67E-02	PRDX1,PRDX2
DOHH	enzyme	2,57E-03	PARK7,PRDX2
Pki	group	4,71E-03	ORM1,PRL
rebamipide	chemical drug	1,66E-02	MUC1,SOD2
nitrate	chemical - endogenous mammalian	1,73E-03	MPO,SOD2
RNF17	other	2,57E-03	MPO,SERPINA3
methylene blue	chemical drug	7,43E-03	MPO,PRL
AChR	complex	3,15E-02	MAN2A1,SERPINA3
monensin	chemical - endogenous non-mammalian	9,01E-03	LPL,THBS1	86 (7)
MED30	transcription regulator	2,61E-02	LPL,SOD2
LRPAP1	transmembrane receptor	1,66E-02	LPL,SERPINA3
SSTR2	g-protein coupled receptor	2,88E-02	LPL,PYGL
cobalt	chemical toxicant	1,66E-02	LDHA,PGK1
AQP1	transporter	1,66E-02	LCN2,PGK1
POU2F3	other	1,05E-03	KRT10,KRT14
sodium dodecyl sulfate	chemical drug	4,71E-03	KRT1,PRL
arsenic	chemical toxicant	4,67E-02	KRT1,LTF
TINCR	other	4,71E-03	KRT1,KRT10
STAU1	transporter	4,71E-03	KRT1,KRT10
miR-181a-5p (and other miRNAs w/seed ACAUUCA)	mature microrna	2,61E-02	KRAS,TIMP3
DROSHA	enzyme	5,27E-04	KRAS,THBS1
PTBP1	enzyme	3,56E-03	KRAS,SERPINA3
DSP	other	9,01E-03	JUP,LPL
ITIH2	other	1,73E-03	ITIH1,ITIH2
ITIH1	other	1,66E-02	ITIH1,ITIH2
TNFAIP6	other	2,57E-03	ITIH1,ITIH2
rituximab	biologic drug	1,88E-02	IGHM,PEBP1
FUT8	enzyme	9,01E-03	IGHM,IGLL1/IGLL5
risedronic acid	chemical drug	2,57E-03	HSPA8,PDIA3
SEL1L	other	3,56E-03	HSPA5,TIMP2
GTF2I	transcription regulator	1,88E-02	HSPA5,THBS1
ADRB1	g-protein coupled receptor	2,36E-02	HSPA5,THBS1
PS-1145	chemical - kinase inhibitor	2,61E-02	HSPA5,SERPINA3
NCK1	kinase	7,43E-03	HSPA5,PRL	57 (5)
6-aminonicotinamide	chemical reagent	6,00E-03	HSPA5,PRL
7-ketocholesterol	chemical - endogenous mammalian	2,61E-02	HSPA5,PON1
4-hydroxyestradiol-17beta	chemical - endogenous mammalian	9,01E-03	HSPA5,LTF
chlordecone	chemical toxicant	5,27E-04	HSPA5,LTF
PD 153035	chemical drug	3,15E-02	HSPA5,KRT14
methoxychlor	chemical toxicant	4,71E-03	HSP90AB1,LTF
theophylline	chemical drug	6,00E-03	HS3ST1,MPO
CA4	enzyme	1,05E-03	GUSB,HSPA5
acetazolamide	chemical drug	2,57E-03	GUSB,HSPA5
TAOK2	kinase	5,27E-04	GSTP1,SOD2
diethylmaleate	chemical toxicant	1,88E-02	GSTP1,SLC3A2
Mt1	other	1,66E-02	GSTP1,LPL
Mt2	other	1,07E-02	GSTP1,LPL
monorden	chemical - endogenous non-mammalian	1,66E-02	GSN,HSPA5
apicidin	chemical - endogenous non-mammalian	2,61E-02	GSN,H6PD
PDCL	enzyme	1,73E-03	GNAT1,GNB1
HNF4α dimer	complex	1,45E-02	GAPDH,PON1
SAT1	enzyme	1,45E-02	GAPDH,LPL
LAMC1	other	1,45E-02	FN1,TGFB2
clarithromycin	chemical drug	1,45E-02	FN1,ORM1
EFNA1	other	1,26E-02	FN1,KRAS
histidyl-proline diketopiperazine	chemical - endogenous mammalian	1,77E-04	FGB,PRL
dibutyl phthalate	chemical toxicant	4,35E-02	FGB,ORM1
MC4R	g-protein coupled receptor	3,15E-02	FASN,UBC
carvedilol	chemical drug	2,88E-02	FASN,TIMP2
galactose	chemical - endogenous mammalian	1,26E-02	FASN,THBS1
MLXIPL	transcription regulator	4,67E-02	FASN,PYGL
JINK1/2	group	3,15E-02	FASN,PLG
oleoyl-estrone	chemical drug	4,03E-02	FASN,LPL
NCOA6	transcription regulator	4,71E-03	FASN,LPL	101 (12)
Ncoa6	transcription regulator	9,01E-03	FASN,LPL	91 (13)
diazoxide	chemical drug	4,67E-02	FASN,LPL
farnesyl pyrophosphate	chemical - endogenous mammalian	1,26E-02	FASN,LIPG
VIMP	other	1,66E-02	FASN,HSPA5
DIRAS3	enzyme	1,88E-02	F2,PRL
peoniflorin	chemical - endogenous non-mammalian	3,15E-02	ENO1,PDIA3
Col17a1	other	1,77E-04	ELANE,SERPINA1
GABPB1	transcription regulator	2,61E-02	ELANE,PRL
mezerein	chemical - endogenous non-mammalian	3,44E-02	EEF1A1,FN1
DAG1	transmembrane receptor	2,11E-02	DAG1,LAMC1
miR-30a-3p (and other miRNAs w/seed UUUCAGU)	mature microrna	3,73E-02	CYR61,THBS1
Ccl6	cytokine	6,00E-03	CTSS,SERPINA1
chrysotile asbestos	chemical toxicant	4,67E-02	CTSS,IGJ
SMARCE1	transcription regulator	2,61E-02	CTSD,NPC2
NSD1	transcription regulator	1,45E-02	CTSD,KRT10
RAB7B	peptidase	2,57E-03	CTSD,IGF2R
SCGB3A2	other	3,56E-03	CTSD,CTSS
CTSB	peptidase	2,88E-02	CTSB,RAC1
miR-19b-3p (and other miRNAs w/seed GUGCAAA)	mature microrna	1,07E-02	CTGF,THBS1
5-(3-chloro-4-(2,3-dihydroxy-propoxy)benzylidene)-2-propylimino-3-o-tolyl-thiazolidin-4-one	chemical drug	2,57E-03	CTGF,THBS1
isoliquiritigenin	chemical - endogenous non-mammalian	2,11E-02	CTGF,SERPINF1
FRMD6	other	7,43E-03	CTGF,PRL
jasplakinolide	chemical - endogenous non-mammalian	1,05E-03	CTGF,PRL	61 (6)
trimetazidine	chemical drug	5,27E-04	CTGF,MPO
TEAD	group	2,57E-03	CTGF,FN1
WWTR1	transcription regulator	2,11E-02	CTGF,FN1
FZD8	g-protein coupled receptor	1,26E-02	CTGF,FN1
cercosporin	chemical - endogenous non-mammalian	5,27E-04	CTGF,FN1
RLIM	enzyme	7,43E-03	CTGF,FN1	18 (5)
carbenoxolone	chemical toxicant	2,61E-02	CTGF,FASN
AMOT	other	1,77E-04	CTGF,CYR61
Fascin	group	5,27E-04	CTGF,CYR61
ITCH	enzyme	1,07E-02	CTGF,CYR61
F10	peptidase	2,88E-02	CTGF,CYR61
AREG	growth factor	4,67E-02	CSN2,PTX3
GAL	other	2,11E-02	CSN2,PRL
EPOR	transmembrane receptor	3,15E-02	CSN2,MPO
Cux1	other	6,00E-03	CSN2,LALBA
Cobra Venom Factor	chemical - endogenous non-mammalian	2,57E-03	CRP,TGFB2
N-ethyl-N-nitrosourea	chemical toxicant	1,66E-02	CRP,SERPINA1
DYRK1B	kinase	7,43E-03	CP,SOD2
VGLL3	other	1,07E-02	COL12A1,THBS1
finasteride	chemical drug	2,88E-02	CLU,TGFB2
CLU	other	3,73E-02	CLU,HSPA5
tert-butyl hydroperoxide	chemical toxicant	1,45E-02	CLU,FN1
STAT1/3/5 dimer	complex	1,07E-02	CHI3L1,TIMP3
ETS	group	2,61E-02	CHI3L1,PRL
Ikb	group	3,44E-02	CFB,HSPA5
tannic acid	chemical toxicant	6,00E-03	CFB,FASN	59 (7)
DPP4	peptidase	3,44E-02	CDH1,TIMP2
mir-23	microrna	1,66E-02	CDH1,SOD2
CHI3L1	enzyme	4,67E-02	CDH1,SERPINB1
FBLN5	other	4,71E-03	CDH1,SERPINA1
Secretase gamma	complex	2,11E-02	CDH1,PTPRF
PRDX2	enzyme	1,45E-02	CDH1,PRDX2
Adaptor protein 2	complex	9,01E-03	CDH1,PIGR
ZBTB33	other	4,71E-03	CDH1,PGK1
SDCBP	enzyme	1,26E-02	CDH1,PEBP1
FGF3	growth factor	6,00E-03	CDH1,KRT5
mir-143	microrna	1,45E-02	CDH1,KRAS
Ctbp	group	2,61E-02	CDH1,JUP
CTBP2	transcription regulator	1,88E-02	CDH1,JUP
OGT	enzyme	2,61E-02	CDH1,JUP
CSNK2A2	kinase	2,57E-03	CDH1,JUP
SMARCC1	transcription regulator	2,36E-02	CDH1,IGLL1/IGLL5
PTK2B	kinase	2,36E-02	CDH1,IGHM
benzyl isothiocyanate	chemical - endogenous non-mammalian	2,36E-02	CDH1,GSTP1
ochratoxin A	chemical toxicant	4,35E-02	CDH1,GSTP1
3-beta,17-beta-androstanediol	chemical - endogenous mammalian	6,00E-03	CDH1,GSTP1	73 (7)
Fibrin	complex	3,44E-02	CDH1,FN1
GALNT6	enzyme	5,27E-04	CDH1,FN1
GALNT3	enzyme	1,73E-03	CDH1,FN1
DEF6	other	1,88E-02	CDH1,FN1
MIA	other	4,71E-03	CDH1,FN1
HSP90AA1	enzyme	7,43E-03	CDH1,FN1	68 (7)
LOXL2	enzyme	2,57E-03	CDH1,FN1
SFRP4	transmembrane receptor	9,01E-03	CDH1,FN1
TWIST2	transcription regulator	3,73E-02	CDH1,FN1
CLCA2	ion channel	1,07E-02	CDH1,FN1
RGCC	other	6,00E-03	CDH1,FN1
SMURF2	enzyme	1,26E-02	CDH1,FN1
MCAM	other	3,56E-03	CDH1,FN1	59 (5)
alpha-hydroxyglutarate	chemical - endogenous mammalian	1,73E-03	CDH1,FN1
S-allyl-L-cysteine	chemical - endogenous non-mammalian	3,56E-03	CDH1,FASN
ENO1	enzyme	3,56E-03	CDH1,ENO1
Laminin1	complex	1,26E-02	CDH1,DAG1
CBX7	other	2,61E-02	CDH1,CTSS
WWC1	transcription regulator	7,43E-03	CDH1,CTGF
ACTA2	other	4,71E-03	CDH1,CTGF
THY1	other	2,11E-02	CDH1,CLU
ARHGEF25	other	1,73E-03	CDC42,RAC1
SERPINB5	other	1,26E-02	CDC42,RAC1
VAV2	transcription regulator	4,03E-02	CDC42,RAC1
ammonium chloride	chemical drug	2,11E-02	CD9,CTSB
PECAM1	other	1,66E-02	CD36,THBS1
9Z,11E-octadecadienoic acid	chemical - endogenous non-mammalian	3,15E-02	CD36,THBS1
RLN2	other	1,26E-02	CD36,TGFB2
irbesartan	chemical drug	4,67E-02	CD36,SERPINF1
NR1D2	ligand-dependent nuclear receptor	4,71E-03	CD36,MSTN
clodronic acid	chemical drug	4,35E-02	CD36,MFGE8
thioinosine	chemical toxicant	2,57E-03	CD36,LPL
H2AFY	other	6,00E-03	CD36,LPL
LIPG	enzyme	2,88E-02	CD36,LPL
poloxamer	chemical reagent	6,00E-03	CD36,LPL
ALOX15	enzyme	3,73E-02	CD36,FN1
TGFB1I1	transcription regulator	1,88E-02	CD36,FN1
EHHADH	enzyme	1,66E-02	CD36,FASN
HSD17B4	enzyme	4,03E-02	CD36,FASN
Fructus xanthii aqueous extract	chemical - endogenous non-mammalian	2,57E-03	CD36,FASN
APOH	transporter	1,73E-03	CD36,F2
STAR	transporter	1,07E-02	CD36,CD5L
UTP	chemical - endogenous mammalian	4,67E-02	CD14,THBS1
vitamin K2	chemical drug	2,61E-02	CD14,SERPINB1
CYP2E1	enzyme	2,88E-02	CD14,PON1
IgG1	complex	2,11E-02	CD14,PDIA3
CDK5	kinase	1,88E-02	CD14,LPL
IL4R	transmembrane receptor	4,35E-02	CD14,IGHE
RACGAP1	transporter	1,77E-04	CD14,CDC42
BPIFA1	other	1,07E-02	CAMP,LTF
lithocholic acid	chemical - endogenous mammalian	4,35E-02	CAMP,LRP2
itraconazole	chemical drug	2,57E-03	CAMP,CD14
NCAM1	other	1,88E-02	CALR,THBS1
aldesleukin	chemical drug	2,88E-02	CALR,PDIA3
ATP2B2	transporter	2,57E-03	CALR,HSPA5
HSP90B1	other	4,35E-02	CALR,HSPA5
ATP2A1	transporter	1,05E-03	CALR,HSPA5	68 (7)
ACKR3	g-protein coupled receptor	2,36E-02	C5,CFH
C4A/C4B	other	2,57E-03	C4A/C4B,C5
Csf	group	1,73E-03	C3,ORM1
C3AR1	g-protein coupled receptor	4,35E-02	C3,HSPA5
FKBP4	enzyme	2,11E-02	C3,FASN
GLIS2	transcription regulator	2,36E-02	C3,CTGF
ELF5	transcription regulator	3,44E-02	BPIFA2,CRISP3
L-arginine	chemical - endogenous mammalian	4,35E-02	BGN,FN1
PER1	other	2,36E-02	B2M,PRL
betaine	chemical - endogenous mammalian	6,00E-03	B2M,HSPA5
N4BP2L2	other	5,27E-04	AZU1,ELANE
aliskiren	chemical drug	5,27E-04	ATP6AP2,FN1
perhexiline	chemical drug	1,07E-02	ASAH1,SERPINA3
chlorcyclizine	chemical drug	1,07E-02	ASAH1,SERPINA3
imipramine	chemical drug	4,35E-02	ASAH1,SERPINA3
zimelidine	chemical drug	3,56E-03	ASAH1,SERPINA3
amitriptyline	chemical drug	4,35E-02	ASAH1,SERPINA3
miR-204-5p (and other miRNAs w/seed UCCCUUU)	mature microrna	3,44E-02	ARPC1B,BMP1
LPIN1	phosphatase	2,36E-02	APOE,FASN
PRKDC	kinase	2,11E-02	APOE,FASN
PARP	group	3,56E-03	APOE,CDH1
24(S),25-epoxycholesterol	chemical - endogenous mammalian	3,56E-03	APOE,CD5L	43 (5)
AEBP1	peptidase	4,71E-03	APOE,CD36
NR2C2	ligand-dependent nuclear receptor	4,35E-02	APOE,CD36
6-amino-4-(4-phenoxyphenylethylamino)quinazoline	chemical reagent	2,57E-03	APOE,C3
Ro41-5253	chemical reagent	3,15E-02	APOD,TGFB2
MGAT3	enzyme	6,00E-03	APOB,CDH1
non-esterified fatty acid	chemical - endogenous mammalian	2,57E-03	APOB,APOE
1-chloro-2-(2,2,2-trichloro-1-(4-chlorophenyl)ethyl)benzene	chemical toxicant	1,26E-02	APOA4,LTF
CREB3L3	other	1,07E-02	APOA4,CRP
rosuvastatin	chemical drug	2,88E-02	APOA1,RAC1
PPARα-RXRα	complex	1,66E-02	APOA1,LPL
pitavastatin	chemical drug	3,44E-02	APOA1,CD36
XRCC6	enzyme	1,26E-02	APOA1,APOE
LIPC	enzyme	4,71E-03	APOA1,APOB
PLTP	enzyme	9,01E-03	APOA1,APOB
APOA2	transporter	9,01E-03	APOA1,APOB
S100A10	other	4,71E-03	ANXA2,PLG
CACNA1C	ion channel	2,57E-03	ANXA2,ENO1
amlodipine	chemical drug	1,88E-02	ANXA2,ENO1
HEXIM1	transcription regulator	4,35E-02	ANXA1,TGFB2
xanthohumol	chemical - endogenous non-mammalian	4,67E-02	ANXA1,LY96
miR-196a-5p (and other miRNAs w/seed AGGUAGU)	mature microrna	9,01E-03	ANXA1,KRT5
mir-196	microrna	1,26E-02	ANXA1,KRT5
ARHGDIG	other	2,36E-02	ANXA1,JUP
RHOJ	enzyme	2,61E-02	ANXA1,GSN
moxonidine	chemical drug	1,45E-02	ANPEP,LRP2
manumycin A	chemical reagent	9,01E-03	ANPEP,FN1	61 (6)
SIX1	transcription regulator	3,44E-02	ALDOA,CDH1
L-phenylalanine	chemical - endogenous mammalian	4,71E-03	ALB,SOD2
L-lysine	chemical - endogenous mammalian	4,71E-03	ALB,SOD2
L-threonine	chemical - endogenous mammalian	6,00E-03	ALB,SOD2
valine	chemical - endogenous mammalian	2,57E-03	ALB,SOD2
NAP1L1	other	7,43E-03	ALB,APOA1
H2AFZ	other	2,61E-02	ALB,APOA1
NPR1	enzyme	4,67E-02	AGT,FN1
NOX4	enzyme	3,44E-02	AGT,FN1
Agtr1b	g-protein coupled receptor	9,01E-03	AGT,CTGF	68 (7)
CYP27A1	enzyme	2,61E-02	AGT,APOE
glycerol	chemical - endogenous mammalian	1,07E-02	AGT,APOB
GC-GCR dimer	complex	1,88E-02	AGT,ANXA1
AFM	transporter	1,77E-04	AFM,APOE
mir-144	microrna	1,88E-02	ADAM10,RAC1
mir-103	microrna	1,66E-02	ADAM10,FASN
KLK6	peptidase	1,05E-03	ADAM10,CDH1
NEIL2	enzyme	4,71E-03	ACTB,GAPDH
HIST1H1C	other	2,57E-03	ACTB,GAPDH
HNRNPU	transporter	1,66E-02	ACTB,GAPDH
amino acids	chemical - endogenous mammalian	3,15E-02	ACTB,GAPDH
EIF4G2	translation regulator	7,43E-03	ACTB,CTSD
NTN1	other	2,88E-02	ACTB,CTSB
GW7647	chemical drug	4,03E-02	ABCG2,NPC2
iloprost	chemical drug	1,45E-02	ABCG2,CTGF
BSG	transporter	4,03E-02	ABCG2,CDH1
Glucocorticoid-GCR	complex	3,56E-03	A2M,PRL
ABCC9	ion channel	1,33E-02	XDH
CIDEA	other	2,65E-02	XDH
benfotiamine	chemical drug	3,95E-02	TKT
thiamine	chemical - endogenous mammalian	2,65E-02	TKT
p53cp	other	3,95E-02	TIMP3
phenylacetic acid	chemical - endogenous mammalian	3,95E-02	TIMP2
potassium cyanide	chemical reagent	3,95E-02	TIMP2
PRMT6	enzyme	3,95E-02	THBS1
IBSP	other	2,65E-02	THBS1
HN	other	3,95E-02	THBS1
COL7A1	other	2,65E-02	THBS1
PPP1R3A	phosphatase	1,33E-02	THBS1
PRR13	other	1,33E-02	THBS1
BMS-275183	chemical drug	1,33E-02	THBS1
cibacron blue F 3GA	chemical reagent	3,95E-02	THBS1
GDP	chemical - endogenous mammalian	3,95E-02	TGFBR3
5R,11R-diethyl-5,6,11,12-tetrahydrochrysene-2,8-diol	chemical reagent	3,95E-02	TGFBR3
ZDHHC7	enzyme	2,65E-02	TF
8-methyl-pyridoxatin	chemical reagent	2,65E-02	TF
isoleucine	chemical - endogenous mammalian	2,65E-02	SOD2
NCF2	enzyme	2,65E-02	SOD2
IVNS1ABP	other	1,33E-02	SOD2
NOXO1	other	2,65E-02	SOD2
myxothiazol	chemical toxicant	3,95E-02	SOD2
manganese chloride	chemical reagent	3,95E-02	SOD2
miR-706 (miRNAs w/seed GAGAAAC)	mature microrna	1,33E-02	SLC3A2
sevelamer	chemical drug	3,95E-02	SLC34A2
KRT5	other	3,95E-02	SERPINF1
SERPINB4	other	1,33E-02	SERPINB3
HACE1	enzyme	1,33E-02	RAC1
PREX1	other	1,33E-02	RAC1
DOCK1	other	1,33E-02	RAC1
ALS2	other	1,33E-02	RAC1
NID1	other	2,65E-02	PTPRF
Sry	transcription regulator	2,65E-02	PTGDS
AP2B1	transporter	2,65E-02	PTGDS
pasireotide	biologic drug	2,65E-02	PRL
Pak	group	1,33E-02	PRL
BIM 23A760	chemical drug	1,33E-02	PRL
UBE2Q1	enzyme	1,33E-02	PRL
IQUB	other	1,33E-02	PRL
PER3	other	2,65E-02	PRL
RHOQ	enzyme	1,33E-02	PRL
PREB	transcription regulator	2,65E-02	PRL
1-(3-chlorophenyl)piperazine	chemical drug	2,65E-02	PRL
domperidone	chemical drug	2,65E-02	PRL
metoclopramide	chemical drug	3,95E-02	PRL
endosulfan	chemical toxicant	3,95E-02	PRL
phenoxybenzamine	chemical drug	2,65E-02	PRL
swinholide A	chemical toxicant	1,33E-02	PRL
quipazine	chemical reagent	1,33E-02	PRL
fenfluramine	chemical drug	2,65E-02	PRL
pramipexole	chemical drug	3,95E-02	PRL
cabergoline	chemical drug	3,95E-02	PRL
aripiprazole	chemical drug	3,95E-02	PRL
mazindol	chemical drug	2,65E-02	PRL
buprenorphine	chemical drug	3,95E-02	PRL
methysergide	chemical drug	1,33E-02	PRL
ribonucleoside	chemical - endogenous mammalian	2,65E-02	PRL
deoxyribonucleoside	chemical - endogenous mammalian	2,65E-02	PRL
proglumide	chemical drug	1,33E-02	PRL
barium	chemical reagent	2,65E-02	PRL
sodium arsenate	chemical toxicant	2,65E-02	PRDX1
flavone	chemical - endogenous non-mammalian	3,95E-02	PON1
P4HB	enzyme	3,95E-02	PDIA3
3,4-dihydroxybenzaldehyde	chemical - endogenous non-mammalian	3,95E-02	PARK7
NOLC1	transcription regulator	3,95E-02	ORM1
Smarcc2	transcription regulator	1,33E-02	NPC2
EGFR ligand	group	1,33E-02	MUC1
AGR2	other	3,95E-02	MUC1
silvestrol	chemical - endogenous non-mammalian	1,33E-02	MUC1
CR-1-31-B	chemical reagent	1,33E-02	MUC1
EIF4A1	translation regulator	1,33E-02	MUC1
boric acid	chemical drug	1,33E-02	MUC1
NUMB/NUMBL	group	1,33E-02	MSTN
olesoxime	chemical drug	1,33E-02	MPO
thiamin pyrophosphate	chemical - endogenous mammalian	2,65E-02	MPO
NOP58	enzyme	3,95E-02	LTF
CHTOP	other	3,95E-02	LTF
SFTPA2	other	2,65E-02	LTBP1
LDLRAP1	transporter	2,65E-02	LRP2
RRAD	enzyme	2,65E-02	LPL
NR2F6	ligand-dependent nuclear receptor	2,65E-02	LPL
18-alpha-glycyrrhetinic acid	chemical - endogenous non-mammalian	3,95E-02	LPL
oleylamide	chemical - endogenous mammalian	2,65E-02	LPL
methylamphotericin B	chemical drug	3,95E-02	LCN2
AR-12	chemical - kinase inhibitor	2,65E-02	LCN2
mir-138	microrna	3,95E-02	LCN2
sepiapterin	chemical - endogenous mammalian	2,65E-02	LCN2
natamycin	chemical drug	3,95E-02	LCN2
FKRP	other	2,65E-02	LAMC1
DSG3	other	1,33E-02	KRT14
HAT1	enzyme	2,65E-02	KRT14
talarozole	chemical drug	2,65E-02	KRT10
PIK3C2B	kinase	3,95E-02	KRT1
SPRED1	other	1,33E-02	KRAS
Aldosterone-MR dimer	complex	3,95E-02	KRAS
miR-18a-3p (and other miRNAs w/seed CUGCCCU)	mature microrna	1,33E-02	KRAS
CYFIP2	other	1,33E-02	KRAS
ESX1	transcription regulator	1,33E-02	KRAS
MAOB	enzyme	1,33E-02	IL4I1
PSMB4	peptidase	1,33E-02	IGLL1/IGLL5
PSMB7	peptidase	1,33E-02	IGLL1/IGLL5
PSMD8	other	1,33E-02	IGLL1/IGLL5
Ly6a (includes others)	other	2,65E-02	IGHM
1,2,3,6,7,8-hexachlorodibenzodioxin	chemical toxicant	1,33E-02	IGHM
phosphatidylethanolamine	chemical - endogenous mammalian	3,95E-02	IGHE
H3F3A/H3F3B	other	3,95E-02	IGHE
CHMP3	other	1,33E-02	IGF2R
PACS1	other	2,65E-02	IGF2R
miR-657 (miRNAs w/seed GCAGGUU)	mature microrna	1,33E-02	IGF2R
RILP	other	2,65E-02	IGF2R
RAB9A	enzyme	1,33E-02	IGF2R
EDEM1	enzyme	3,95E-02	HSPA5
PACS2	other	2,65E-02	HSPA5
Eif2	complex	3,95E-02	HSPA5
dinaciclib	chemical drug	1,33E-02	HSPA5
SRI	transporter	1,33E-02	HSPA5
HAO1	enzyme	3,95E-02	HSPA5
PPP1R1A	phosphatase	3,95E-02	HSPA5
DST	other	2,65E-02	HSPA5
KDELR1	transporter	1,33E-02	HSPA5
CTH	enzyme	3,95E-02	HSPA5
COL10A1	other	1,33E-02	HSPA5
econazole	chemical drug	2,65E-02	HSPA5
ampelopsin	chemical - endogenous non-mammalian	3,95E-02	HSPA5
(6S)-hydroxyhyoscyamine	chemical drug	3,95E-02	HSPA5
VPS26A	transporter	2,65E-02	GUSB
PSMA1	peptidase	1,33E-02	GSTP1
PSMB5	peptidase	3,95E-02	GSTP1
RPN2	enzyme	1,33E-02	GSTP1
lead nitrate	chemical toxicant	3,95E-02	GSTP1
cation	chemical - other	2,65E-02	GSTP1
carbon	chemical reagent	1,33E-02	GSTP1
SECISBP2	translation regulator	1,33E-02	GPX3
SEPHS1	enzyme	1,33E-02	GPX3
cortodoxone	chemical - endogenous mammalian	1,33E-02	FN1
2-(3-chlorophenylamino)phenylacetic acid	chemical drug	3,95E-02	FN1
glucuronyl glucosamine glycan sulfate	chemical drug	3,95E-02	FN1
hyaluronidase	group	2,65E-02	FN1
RAP1B	enzyme	2,65E-02	FN1
G10bp1	other	1,33E-02	FN1
FERMT2	other	2,65E-02	FN1
RYK	kinase	1,33E-02	FN1
PPAP2B	phosphatase	2,65E-02	FN1
methacholine	chemical drug	3,95E-02	FN1
mycophenolate mofetil	chemical drug	3,95E-02	FN1
LIFR	transmembrane receptor	3,95E-02	FGB
PDIA3	peptidase	3,95E-02	FCGR3A/FCGR3B
ELOVL2	enzyme	3,95E-02	FASN
Chorf	other	2,65E-02	FASN
RNF139	enzyme	2,65E-02	FASN
TOP2B	enzyme	3,95E-02	FASN
rhapontin	chemical - endogenous non-mammalian	1,33E-02	FASN
Scgb1b27 (includes others)	other	1,33E-02	F2
bivalirudin	biologic drug	2,65E-02	F2
EGFLAM	other	1,33E-02	DAG1
LARGE	enzyme	1,33E-02	DAG1
IFI30	enzyme	2,65E-02	CTSS
Esr1-Estrogen-Sp1	complex	3,95E-02	CTSD
RBBP5	other	2,65E-02	CTSD
CDC42BPB	kinase	1,33E-02	CTSB
TXNDC5	enzyme	2,65E-02	CTSB
loganin	chemical - endogenous non-mammalian	2,65E-02	CTGF
F Actin	complex	3,95E-02	CTGF
CKAP4	other	1,33E-02	CTGF
CCG-1423	chemical reagent	3,95E-02	CTGF
EFEMP2	other	2,65E-02	CTGF
PPP1CA	phosphatase	3,95E-02	CTGF
2,4-dichlorobenzamil	chemical reagent	1,33E-02	CTGF
(des-Arg10,Leu9)-kallidin	chemical reagent	1,33E-02	CTGF
beta-tocopherol	chemical - endogenous mammalian	1,33E-02	CTGF
OAS1	enzyme	2,65E-02	CSN2
OAZ1	enzyme	2,65E-02	CSN2
FABP7	transporter	1,33E-02	CSN2
Csn1s1	other	3,95E-02	CSN2
abciximab	biologic drug	2,65E-02	CRP
CFH	other	3,95E-02	CRP
bathophenanthroline	chemical reagent	1,33E-02	CP
MDC1	other	2,65E-02	CLU
clusterin antisense oligonucleotide	biologic drug	2,65E-02	CLU
DAB2IP	other	2,65E-02	CLU
NBN	other	2,65E-02	CLU
bromodichloromethane	chemical toxicant	1,33E-02	CDH1
SLC39A6	transporter	2,65E-02	CDH1
CMTM8	cytokine	1,33E-02	CDH1
KLF8	other	3,95E-02	CDH1
SNAI3	transcription regulator	1,33E-02	CDH1
ALX1	transcription regulator	2,65E-02	CDH1
LOXL3	enzyme	1,33E-02	CDH1
ESRP2	other	1,33E-02	CDH1
RGMB	other	1,33E-02	CDH1
MALAT1	other	3,95E-02	CDH1
MKI67	other	1,33E-02	CDH1
F11R	other	1,33E-02	CDH1
FLOT2	other	1,33E-02	CDH1
IQSEC1	other	1,33E-02	CDH1
MPP5	kinase	3,95E-02	CDH1
FH535	chemical reagent	3,95E-02	CDH1
CNTN1	enzyme	2,65E-02	CDH1
EEF1D	translation regulator	3,95E-02	CDH1
LCOR	transcription regulator	3,95E-02	CDH1
EFEMP1	enzyme	3,95E-02	CDH1
TGFBI	other	1,33E-02	CDH1
RRAS2	enzyme	1,33E-02	CDH1
CLDN4	transmembrane receptor	3,95E-02	CDH1
SLC12A6	transporter	3,95E-02	CDH1
ALCAM	other	2,65E-02	CDH1
Tmsb4x (includes others)	other	2,65E-02	CDH1
FDCSP	other	1,33E-02	CDH1
CBR1	enzyme	2,65E-02	CDH1
RNH1	other	3,95E-02	CDH1
CXCL14	cytokine	3,95E-02	CDH1
EHMT1	transcription regulator	2,65E-02	CDH1
FXYD5	ion channel	2,65E-02	CDH1
CLDN3	transmembrane receptor	2,65E-02	CDH1
CDC6	other	3,95E-02	CDH1
RBP2	transporter	1,33E-02	CDH1
mifobate	chemical drug	1,33E-02	CDH1
SLIT3	other	2,65E-02	CDC42
Cadherin	group	1,33E-02	CDC42
FARP2	other	1,33E-02	CDC42
IQGAP1	other	3,95E-02	CDC42
ZDHHC2	enzyme	2,65E-02	CD9
15-LOX	group	2,65E-02	CD36
PCYT2	enzyme	3,95E-02	CD36
amprenavir	chemical drug	2,65E-02	CD36
dioctyl adipate	chemical toxicant	2,65E-02	CD36
ingenol-dibenzoate	chemical reagent	2,65E-02	CD36
(13S)-hydroperoxyoctadecadienoic acid	chemical - endogenous mammalian	1,33E-02	CD36
15-hydroxyeicosatetraenoic acid	chemical - endogenous mammalian	2,65E-02	CD36
KT 5926	chemical - kinase inhibitor	2,65E-02	CD14
clobetasol	chemical drug	3,95E-02	CAMP
THOC1	transcription regulator	1,33E-02	CALR
polyhydroxyethyl methacrylate	chemical reagent	1,33E-02	CALR
C2	peptidase	1,33E-02	C5
FOXJ2	transcription regulator	1,33E-02	C4BPA
CFD	peptidase	1,33E-02	C3
nafoxidine	chemical drug	1,33E-02	C3
ADAMTS5	peptidase	2,65E-02	BGN
CYTH1	other	3,95E-02	ARF1
CYTH3	other	2,65E-02	ARF1
hyodeoxycholic acid	chemical - endogenous mammalian	3,95E-02	APOE
DNAJA4	other	1,33E-02	APOE
ALYREF	transcription regulator	1,33E-02	APOE
APOC1	transporter	1,33E-02	APOE
hydrocortisone phosphate	chemical drug	1,33E-02	APOE
22-hydroxycholesterol	chemical - endogenous mammalian	2,65E-02	APOE
dietary fat derivative	chemical drug	3,95E-02	APOB
BAG4	other	3,95E-02	APOB
sibutramine	chemical drug	2,65E-02	APOB
endocannabinoid	chemical - endogenous mammalian	1,33E-02	APOA1
THOC5	other	2,65E-02	APOA1
SGMS2	enzyme	1,33E-02	APOA1
IGHMBP2	enzyme	1,33E-02	APOA1
PFN1	other	3,95E-02	ANXA2
GCDH	enzyme	3,95E-02	ANG
Mef3	other	1,33E-02	ALDOA
ZNF224	other	2,65E-02	ALDOA
L-isoleucine	chemical - endogenous mammalian	2,65E-02	ALB
L-leucine	chemical - endogenous mammalian	1,33E-02	ALB
UBA2	enzyme	1,33E-02	ALB
p-dimethylaminoazobenzene	chemical toxicant	2,65E-02	ALB
2-aminoisobutyric acid	chemical - endogenous non-mammalian	1,33E-02	ALB
Corticosteroid-GCR	complex	3,95E-02	AGT
Hnrpfl	other	2,65E-02	AGT
alpha-cyano-4-hydroxycinnamate	chemical reagent	1,33E-02	AGT
imidapril	chemical drug	2,65E-02	AGT
remikiren	chemical drug	1,33E-02	AGT
chymostatin	chemical - protease inhibitor	1,33E-02	AGT
SYNPO	other	1,33E-02	ACTN4
MAF1	other	3,95E-02	ACTB
EIF2B2	translation regulator	1,33E-02	ACTB
(S)-duloxetine	chemical drug	3,95E-02	ACTB
miR-520g-3p (and other miRNAs w/seed CAAAGUG)	mature microrna	3,95E-02	ABCG2
miR-519a-3p (and other miRNAs w/seed AAGUGCA)	mature microrna	2,65E-02	ABCG2
IGF2BP3	translation regulator	2,65E-02	ABCG2
FKHR	group	2,65E-02	A2M
Stat1-Stat3	complex	3,95E-02	A2M
